# Supplementary material for: Parameterising Translational Feedback Models of Autoregulatory RNA-Binding Proteins in Saccharomyces cerevisiae
Source: Microorganisms. 2022 Feb 1;10(2):340. doi: 10.3390/microorganisms10020340 (PMC8874390; doi:10.3390/microorganisms10020340)
Supplement: Supplementary file 1 [file microorganisms-10-00340-s001.zip]

Archive with 2 entries (2 files):
- microorganisms-1522418-supplementary.pdf
- microorganisms-1522418-supplementary.xlsx
