# Supplementary material for: Parameterising Translational Feedback Models of Autoregulatory RNA-Binding Proteins in Saccharomyces cerevisiae
Source: Microorganisms. 2022 Feb 1;10(2):340. doi: 10.3390/microorganisms10020340 (PMC8874390; doi:10.3390/microorganisms10020340)
Supplement: Supplementary file 1 [file microorganisms-10-00340-s001.zip › microorganisms-1522418-supplementary.xlsx]

## Sheet: Table S1
Table S1: Parameters assembled for 5,854 yeast proteins
		Transcription: Pelechano, V.; Chávez, S.; Pérez-Ortín, J.E. A Complete Set of Nascent Transcription Rates for Yeast Genes. PLoS One 2010, 5, 15442, doi:10.1371/journal.pone.0015442.	RNA Decay constant: Wang, Y.; Liu, C.L.; Storey, J.D.; Tibshirani, R.J.; Herschlag, D.; Brown, P.O. Precision and functional specificity in mRNA decay; 2002; Vol. 30;.	RNA abundance: Miura, F.; Kawaguchi, N.; Yoshida, M.; Uematsu, C.; Kito, K.; Sakaki, Y.; Ito, T. Absolute quantification of the budding yeast transcriptome by means of competitive PCR between genomic and complementary DNAs. BMC Genomics 2008, 9, 574, doi:10.1186/1471-2164-9-574.		Translation rate: Riba, A.; Nanni, N. Di; Mittal, N.; Arhné, E.; Schmidt, A.; Zavolan, M. Protein synthesis rates and ribosome occupancies reveal determinants of translation elongation rates. Proc. Natl. Acad. Sci. U. S. A. 2019, 116, 15023–15032, doi:10.1073/pnas.1817299116.	Protein decay: Belle, A.; Tanay, A.; Bitincka, L.; Shamir, R.; O’shea, E.K. Quantification of protein half-lives in the budding yeast proteome; 2006; Vol. 103;	Protein abundance: Ho, B.; Baryshnikova, A.; Brown, G.W. Unification of Protein Abundance Datasets Yields a Quantitative Saccharomyces cerevisiae Proteome. Cell Syst. 2018, 6, 192-205.e3, doi:10.1016/j.cels.2017.12.004.
Systematic Name	Gene Name	K1 (molecules/min)	K2 CONSTANT	mRNA abundance (molecules/cell)	K2 (1/min)	K3 (1/min)	K4 (1/min)	Protein abundance (molecules/cell)
YMR191W	SPG5	#N/A	0.0398412	3.07	0.122313	#N/A	#N/A	3.35978
YJL093C	TOK1	0.0758858	0.0463866	1.99	0.0923093	#N/A	#N/A	3.80423
YER184C	TOG1	#N/A	0.0381194	0.72	0.027446	#N/A	#N/A	4.72573
YGL063W	PUS2	#N/A	#N/A	0.84	#N/A	#N/A	#N/A	5.49725
YPL159C	PET20	0.0849099	0.0244875	#N/A	#N/A	#N/A	#N/A	6.92293
YDR106W	ARP10	0.052326	0.0333468	#N/A	#N/A	#N/A	#N/A	8.00989
YIR025W	MND2	0.164548	#N/A	0.64	#N/A	#N/A	#N/A	8.40522
YDR082W	STN1	0.0642137	0.0282647	0.41	0.0115885	#N/A	#N/A	13.8554
YLR443W	ECM7	0.148751	0.0304027	1.44	0.0437799	#N/A	#N/A	13.8899
YNL038W	GPI15	0.087778	0.0505625	0.34	0.0171912	#N/A	#N/A	15.2411
YMR187C	YMR187C	0.0358006	0.0170191	0.42	0.007148	#N/A	#N/A	15.3466
YJR106W	ECM27	0.063093	0.0264831	0.97	0.0256886	#N/A	#N/A	16.463
YNR063W	YNR063W	0.0747053	0.0250151	0.3	0.00750454	#N/A	#N/A	17.7551
YBR297W	MAL33	#N/A	0.0245169	0.31	0.00760025	#N/A	#N/A	19.3583
YDR126W	SWF1	0.172913	0.0263027	0.48	0.0126253	#N/A	#N/A	35.6523
YJL213W	YJL213W	0.244466	0.0116719	1.35	0.015757	#N/A	#N/A	58.4109
YJR126C	VPS70	0.112868	0.0441042	1.97	0.0868852	#N/A	#N/A	59.8835
YOL043C	NTG2	0.17987	0.0309294	0.63	0.0194855	#N/A	#N/A	89.8004
YHR015W	MIP6	#N/A	0.00744318	0.29	0.00215852	#N/A	#N/A	98.9
YLR210W	CLB4	0.0802266	#N/A	0.57	#N/A	#N/A	#N/A	98.9
YKR041W	YKR041W	0.107336	#N/A	#N/A	#N/A	#N/A	#N/A	116.766
YMR190C	SGS1	#N/A	0.0319328	0.56	0.0178824	#N/A	#N/A	120.187
YOL152W	FRE7	0.148238	#N/A	1.79	#N/A	#N/A	#N/A	120.348
YCR073C	SSK22	#N/A	0.06088	#N/A	#N/A	#N/A	#N/A	122.95
YEL070W	DSF1	0.00670958	0.0170334	#N/A	#N/A	#N/A	#N/A	125
YIR039C	YPS6	#N/A	0.0111562	0.84	0.00937119	#N/A	#N/A	125.49
Q0065	AI4	#N/A	0.00856981	#N/A	#N/A	#N/A	#N/A	127.842
YHR173C	YHR173C	0.115717	0.0195676	0.91	0.0178065	#N/A	#N/A	149
YDR104C	SPO71	0.0515738	0.0360951	0.24	0.00866283	#N/A	#N/A	162
YIL172C	IMA3	0.0879699	0.0070021	#N/A	#N/A	#N/A	#N/A	166
YBR203W	COS111	0.0354977	#N/A	0.24	#N/A	#N/A	#N/A	173.827
YCR096C	HMRA2	0.0846882	0.093036	#N/A	#N/A	#N/A	#N/A	175.777
YFL054C	AQY3	#N/A	#N/A	0.6	#N/A	#N/A	#N/A	181.864
YDR332W	IRC3	0.0640642	#N/A	0.31	#N/A	#N/A	0.000865642	182.087
Q0115	BI3	#N/A	#N/A	#N/A	#N/A	#N/A	#N/A	183
YPL268W	PLC1	0.129567	0.0332422	0.32	0.0106375	#N/A	#N/A	188.481
YDL109C	YDL109C	#N/A	0.0379627	0.33	0.0125277	#N/A	#N/A	195
YJL083W	TAX4	0.196007	#N/A	0.94	#N/A	#N/A	#N/A	206.974
YFR027W	ECO1	0.0438515	0.0673995	#N/A	#N/A	#N/A	#N/A	210.036
YLL054C	YLL054C	0.0733411	#N/A	0.43	#N/A	#N/A	#N/A	210.532
YLR288C	MEC3	0.0926619	#N/A	1.16	#N/A	#N/A	#N/A	212.88
YHR184W	SSP1	#N/A	#N/A	0.1	#N/A	#N/A	#N/A	216.356
YKR098C	UBP11	0.0387814	0.010043	0.44	0.00441894	#N/A	#N/A	220.329
YLR368W	MDM30	0.0744655	0.0237943	0.54	0.0128489	#N/A	#N/A	222.153
YFL062W	COS4	#N/A	#N/A	#N/A	#N/A	#N/A	#N/A	223.735
YMR100W	MUB1	0.207847	#N/A	0.4	#N/A	#N/A	#N/A	235.17
YDR522C	SPS2	0.134881	0.0283637	0.26	0.00737457	#N/A	#N/A	238
YOR391C	HSP33	#N/A	0.0125222	0.15	0.00187833	#N/A	#N/A	244.515
YPL280W	HSP32	#N/A	0.0207035	#N/A	#N/A	#N/A	#N/A	244.515
YFL053W	DAK2	0.0129265	#N/A	0.12	#N/A	#N/A	#N/A	246.479
YDL194W	SNF3	0.0271231	0.017167	0.36	0.00618011	#N/A	#N/A	249
YNR059W	MNT4	0.118944	0.0403618	0.95	0.0383437	#N/A	#N/A	252.147
YLR087C	CSF1	#N/A	#N/A	0.68	#N/A	#N/A	#N/A	253.396
YCL058W-A	ADF1	#N/A	#N/A	#N/A	#N/A	#N/A	0.00978991	255.5
YLR049C	YLR049C	0.0689966	0.0424846	0.8	0.0339877	#N/A	#N/A	259.108
YOL122C	SMF1	0.0581949	0.0431521	2.11	0.0910509	#N/A	0.00921357	269.791
YOR033C	EXO1	0.111442	0.0390001	1.14	0.0444601	#N/A	#N/A	275.97
Q0055	AI2	#N/A	0.013863	#N/A	#N/A	#N/A	#N/A	286.564
YBL089W	AVT5	#N/A	0.0266326	1.17	0.0311601	#N/A	#N/A	293.505
YLR224W	UCC1	0.116668	0.039632	4.04	0.160113	#N/A	#N/A	298.775
YDR314C	RAD34	0.0857005	#N/A	0.21	#N/A	#N/A	#N/A	309.969
Q0050	AI1	#N/A	0.0114161	#N/A	#N/A	#N/A	#N/A	314.097
YMR179W	SPT21	0.0873754	0.0888639	0.61	0.054207	#N/A	#N/A	318.721
YGR096W	TPC1	0.0661859	0.0826791	0.9	0.0744112	#N/A	#N/A	319
YMR111C	YMR111C	0.0951564	#N/A	0.83	#N/A	#N/A	0.00160025	319.144
YHL028W	WSC4	0.131108	0.0331326	0.77	0.0255121	#N/A	#N/A	320.483
YBL019W	APN2	0.0548443	#N/A	#N/A	#N/A	#N/A	#N/A	321.849
YBR156C	SLI15	0.0791181	0.0176265	#N/A	#N/A	#N/A	#N/A	322.544
YDR085C	AFR1	0.0540104	0.0165635	0.88	0.0145759	#N/A	#N/A	328.783
YCR039C	MATALPHA2	0.0501808	0.0679817	#N/A	#N/A	#N/A	#N/A	333.319
YBR136W	MEC1	0.0569426	#N/A	0.63	#N/A	#N/A	0.00154159	338.054
YKR061W	KTR2	0.112738	0.0128274	0.98	0.0125708	#N/A	#N/A	345.214
YNL294C	RIM21	#N/A	0.0298145	0.8	0.0238516	#N/A	#N/A	347.936
YJR161C	COS5	#N/A	0.0333022	0.47	0.015652	#N/A	#N/A	351.428
YJR021C	REC107	0.159665	0.0208335	1.22	0.0254169	#N/A	#N/A	361.982
YBR138C	YBR138C	#N/A	#N/A	#N/A	#N/A	#N/A	#N/A	365.5
YPR204W	YPR204W	#N/A	#N/A	#N/A	#N/A	#N/A	#N/A	370.898
YPL179W	PPQ1	0.180537	0.0760676	#N/A	#N/A	#N/A	#N/A	371.221
YLL033W	IRC19	0.0491637	0.0543177	0.81	0.0439974	#N/A	0.00197954	376.992
YKR051W	YKR051W	0.0790592	0.0181462	0.68	0.0123394	#N/A	#N/A	377.104
YMR180C	CTL1	0.134564	#N/A	#N/A	#N/A	#N/A	#N/A	378.503
YCL004W	PGS1	0.0698504	0.0195276	#N/A	#N/A	#N/A	0.00071985	381.449
YLR024C	UBR2	0.0667545	0.0365892	0.18	0.00658606	#N/A	#N/A	387.68
YHR031C	RRM3	#N/A	#N/A	#N/A	#N/A	#N/A	#N/A	392.457
YPL008W	CHL1	0.0792681	#N/A	1.24	#N/A	#N/A	0.00232848	395.366
YPL060W	MFM1	0.223091	0.0235595	0.57	0.0134289	#N/A	#N/A	396
YLR320W	MMS22	#N/A	#N/A	0.27	#N/A	#N/A	#N/A	406
YOR348C	PUT4	0.0150791	#N/A	0.12	#N/A	#N/A	#N/A	407.173
YPR061C	JID1	0.0727764	#N/A	0.23	#N/A	#N/A	#N/A	414
YPL242C	IQG1	#N/A	0.0335187	0.85	0.0284909	#N/A	0.000587206	414.854
YDR179W-A	NVJ3	#N/A	0.0502141	#N/A	#N/A	#N/A	#N/A	423.16
YDL231C	BRE4	0.119758	0.0306092	0.42	0.0128559	#N/A	#N/A	425.839
YBR114W	RAD16	0.0629379	0.0371365	0.48	0.0178255	#N/A	#N/A	433.841
YDL069C	CBS1	0.0509719	0.0354174	0.59	0.0208963	#N/A	#N/A	434.911
YDR501W	PLM2	0.0528519	#N/A	#N/A	#N/A	#N/A	#N/A	435.599
YHR124W	NDT80	0.0752175	0.0137284	0.64	0.00878615	#N/A	#N/A	440.834
YPL174C	NIP100	0.0777748	#N/A	1.08	#N/A	#N/A	#N/A	441.934
YIL001W	YIL001W	0.082654	#N/A	0.26	#N/A	#N/A	#N/A	442.647
YOR208W	PTP2	0.0375439	0.0293178	1.78	0.0521857	#N/A	#N/A	442.984
YOL063C	CRT10	0.124125	0.0314788	0.81	0.0254978	#N/A	0.0020217	446.724
YHR178W	STB5	0.0627772	0.0525605	0.18	0.00946089	#N/A	#N/A	447.801
YJL193W	YJL193W	#N/A	0.0245027	2.23	0.054641	#N/A	#N/A	447.842
YER051W	JHD1	0.0504333	0.0446576	0.38	0.0169699	#N/A	0.00291444	449.303
YHR035W	NEL1	#N/A	0.0278443	0.19	0.00529042	#N/A	#N/A	450
YGL113W	SLD3	0.0835736	0.0304618	0.46	0.0140124	#N/A	#N/A	453.6
YPR095C	SYT1	#N/A	0.0191835	1.08	0.0207182	#N/A	0.00300683	455.332
YNL325C	FIG4	0.0591974	#N/A	0.28	#N/A	#N/A	#N/A	457.458
YLL003W	SFI1	0.0772945	#N/A	0.85	#N/A	#N/A	#N/A	461.649
YGL090W	LIF1	0.107045	0.0719378	0.57	0.0410046	#N/A	#N/A	462.862
YPL230W	USV1	0.0529847	#N/A	0.23	#N/A	#N/A	#N/A	464.111
YMR019W	STB4	0.0937241	#N/A	0.35	#N/A	#N/A	#N/A	465.351
YER153C	PET122	#N/A	0.0383948	0.84	0.0322516	#N/A	#N/A	468
YKL125W	RRN3	0.218856	0.0637962	0.78	0.049761	#N/A	0.00696257	469.167
YGL104C	VPS73	#N/A	#N/A	0.64	#N/A	#N/A	#N/A	472
YPR026W	ATH1	0.0553805	0.0102963	0.1	0.00102963	#N/A	#N/A	473.905
YNL172W	APC1	#N/A	#N/A	0.85	#N/A	#N/A	#N/A	474.334
YPL164C	MLH3	0.0491421	0.0366651	0.4	0.014666	#N/A	#N/A	477.556
YLR014C	PPR1	0.0502176	#N/A	0.33	#N/A	#N/A	#N/A	477.762
YGR110W	CLD1	0.0767686	#N/A	0.31	#N/A	#N/A	#N/A	477.851
YFL060C	SNO3	0.0426182	#N/A	0.51	#N/A	#N/A	#N/A	478.902
YKR064W	OAF3	#N/A	0.0289391	0.4	0.0115756	#N/A	#N/A	479.346
YMR322C	SNO4	0.0172155	0.0138197	0.64	0.00884461	#N/A	#N/A	481.166
YNR045W	PET494	0.039929	0.0721064	2.29	0.165124	#N/A	#N/A	481.535
YDR421W	ARO80	0.0865814	0.0264552	0.94	0.0248679	#N/A	#N/A	482.161
YER038C	KRE29	0.0376874	0.0197028	0.63	0.0124128	#N/A	#N/A	483.506
YMR176W	ECM5	#N/A	#N/A	0.35	#N/A	#N/A	#N/A	486.83
YPL113C	YPL113C	#N/A	0.0143418	0.52	0.00745773	#N/A	0.000901239	487.319
YHR150W	PEX28	#N/A	0.0223961	0.3	0.00671884	#N/A	#N/A	487.329
YGR287C	IMA1	0.021095	0.0237285	0.21	0.00498298	#N/A	0.001566	489.067
YGR288W	MAL13	0.0483313	0.0215665	#N/A	#N/A	#N/A	#N/A	492.019
YPL202C	AFT2	0.0536579	0.0235789	1.23	0.029002	#N/A	#N/A	492.294
YIR029W	DAL2	0.0669561	#N/A	0.44	#N/A	#N/A	#N/A	493.961
YLR381W	CTF3	0.0557165	#N/A	1.22	#N/A	#N/A	#N/A	496.685
YDR102C	YDR102C	#N/A	0.0224969	0.12	0.00269963	#N/A	#N/A	497.791
YFR029W	PTR3	0.0498796	0.0534189	1.44	0.0769232	#N/A	0.00266337	499.287
YLR173W	YLR173W	0.0681347	0.0178612	0.44	0.00785894	#N/A	0.000998326	501.435
YKR101W	SIR1	0.0798885	#N/A	0.58	#N/A	#N/A	#N/A	503.795
YDL073W	AHK1	0.0812591	0.0426164	#N/A	#N/A	#N/A	0.00375039	510.284
YHR032W	ERC1	0.293012	0.0367771	3.24	0.119158	#N/A	#N/A	513
YDR160W	SSY1	0.0569092	#N/A	0.81	#N/A	#N/A	#N/A	515
YHR168W	MTG2	0.103245	0.0208791	1.12	0.0233846	#N/A	#N/A	515.161
YNL029C	KTR5	0.0772046	0.0620144	0.48	0.0297669	#N/A	#N/A	515.183
YDL013W	SLX5	0.155486	#N/A	0.3	#N/A	#N/A	#N/A	517.848
YLR352W	YLR352W	#N/A	0.0103732	1.25	0.0129665	#N/A	#N/A	518.253
YLR127C	APC2	0.0779984	#N/A	0.28	#N/A	#N/A	#N/A	518.939
YGR188C	BUB1	#N/A	0.0301229	0.16	0.00481966	#N/A	#N/A	520.208
YPR120C	CLB5	0.0517664	0.118331	0.32	0.0378658	#N/A	#N/A	521
YML099C	ARG81	0.0652308	#N/A	37.03	#N/A	#N/A	#N/A	521.153
YOR137C	SIA1	0.0621257	0.0153743	0.71	0.0109158	#N/A	#N/A	521.541
YGL144C	ROG1	0.0827807	0.0257354	0.37	0.0095221	#N/A	0.00167218	524.937
YBR184W	YBR184W	#N/A	#N/A	#N/A	#N/A	#N/A	#N/A	528
YHR176W	FMO1	0.0398431	#N/A	0.38	#N/A	#N/A	#N/A	531.454
YPR084W	YPR084W	0.0848706	0.0414061	1.03	0.0426483	#N/A	#N/A	535.122
YJL206C	YJL206C	0.0623078	0.0327973	0.52	0.0170546	#N/A	#N/A	535.955
YMR257C	PET111	0.0405794	0.0378237	0.15	0.00567355	#N/A	#N/A	538
YJL106W	IME2	0.0374652	0.0354447	0.39	0.0138235	#N/A	#N/A	538
YPR021C	AGC1	0.0435338	0.0224225	2.52	0.0565046	#N/A	0.00176839	538.57
YIL134W	FLX1	0.0994396	0.0206589	0.5	0.0103295	#N/A	#N/A	539.086
YOR324C	FRT1	0.0884157	0.0498707	1.26	0.0628371	#N/A	#N/A	539.109
YDL093W	PMT5	0.048646	0.0196649	0.95	0.0186816	#N/A	#N/A	540.224
YBL014C	RRN6	0.164043	#N/A	0.54	#N/A	#N/A	#N/A	542.207
YKL098W	MTC2	0.0813408	#N/A	1.29	#N/A	#N/A	0.002347	543.023
YOR071C	NRT1	0.0629879	#N/A	0.57	#N/A	#N/A	#N/A	543.365
YDR131C	YDR131C	0.0265216	0.0390892	0.21	0.00820872	#N/A	#N/A	543.799
YOR172W	YRM1	0.159959	0.0272735	0.75	0.0204551	#N/A	#N/A	545.613
YOL036W	YOL036W	0.35864	0.0251246	1.36	0.0341694	#N/A	#N/A	551.65
YBR201W	DER1	0.0794446	0.0223346	#N/A	#N/A	#N/A	0.00123146	553.15
YDR541C	YDR541C	0.101662	#N/A	0.78	#N/A	#N/A	0.00128577	554.858
YGL131C	SNT2	0.0663138	0.0186113	0.78	0.0145168	#N/A	#N/A	555.504
YKL121W	DGR2	0.028723	0.0319891	0.26	0.00831718	#N/A	0.00177707	567.35
YPR119W	CLB2	0.23668	0.147231	0.59	0.0868664	#N/A	0.0223459	569.1
YOR032C	HMS1	0.0411529	#N/A	1.04	#N/A	#N/A	#N/A	571
YDR253C	MET32	0.0852575	0.0566008	0.2	0.0113202	#N/A	#N/A	571.806
YBR270C	BIT2	0.0472522	0.0297999	0.85	0.0253299	#N/A	#N/A	571.97
YLL057C	JLP1	0.0521828	0.0206668	0.26	0.00537336	#N/A	#N/A	573
YPR196W	YPR196W	#N/A	#N/A	0.37	#N/A	#N/A	#N/A	574.219
YML132W	COS3	#N/A	0.0416886	#N/A	#N/A	#N/A	#N/A	574.684
YNL008C	ASI3	0.116709	#N/A	0.71	#N/A	#N/A	#N/A	575.119
YGR108W	CLB1	#N/A	0.0932257	2.13	0.198571	#N/A	#N/A	575.532
YLR353W	BUD8	0.12242	#N/A	0.88	#N/A	#N/A	#N/A	578.513
YMR155W	YMR155W	0.0521943	#N/A	1.29	#N/A	#N/A	#N/A	578.653
YDR242W	AMD2	0.120544	0.0278472	0.6	0.0167083	#N/A	#N/A	579.336
YBL066C	SEF1	0.0567557	#N/A	0.63	#N/A	#N/A	0.00117689	582.22
YGR249W	MGA1	#N/A	#N/A	0.86	#N/A	#N/A	#N/A	582.91
YBL005W	PDR3	0.132444	0.0160533	1.01	0.0162139	#N/A	#N/A	582.993
YGL257C	MNT2	0.079816	0.0380499	#N/A	#N/A	#N/A	#N/A	583.219
YIL177C	YIL177C	#N/A	0.134701	0.43	0.0579213	#N/A	#N/A	584.788
YJL225C	YJL225C	#N/A	0.139885	0.84	0.117504	#N/A	#N/A	584.788
YLR467W	YRF1-5	#N/A	0.272411	#N/A	#N/A	#N/A	#N/A	584.788
YMR013C	SEC59	0.0489058	0.0602349	0.96	0.0578255	#N/A	0.00135761	587.823
YCR007C	YCR007C	0.0635753	0.019813	0.31	0.00614203	#N/A	#N/A	590.18
YGL136C	MRM2	0.0721954	0.0178835	0.76	0.0135915	#N/A	#N/A	590.886
YBR018C	GAL7	#N/A	0.0263373	0.15	0.00395059	#N/A	#N/A	590.915
YPL041C	MRX11	0.142919	0.0346814	0.67	0.0232366	#N/A	#N/A	591.317
YJR054W	KCH1	0.109034	#N/A	1.09	#N/A	#N/A	0.00148194	591.546
YLR446W	YLR446W	0.0925233	0.0090465	0.55	0.00497557	#N/A	#N/A	593.35
YNL082W	PMS1	0.08067	0.0963332	0.38	0.0366066	#N/A	#N/A	595.298
YOR019W	YOR019W	0.0675703	0.0126391	0.47	0.00594035	#N/A	#N/A	597
YBR168W	PEX32	0.0319069	#N/A	1.03	#N/A	#N/A	#N/A	598.499
YLR135W	SLX4	0.113955	0.023086	0.18	0.00415549	#N/A	#N/A	600.234
YGR212W	SLI1	0.0486674	#N/A	1.12	#N/A	#N/A	#N/A	602.588
YPR117W	YPR117W	0.0658093	#N/A	0.41	#N/A	#N/A	#N/A	603.905
YMR088C	VBA1	0.055009	#N/A	1.71	#N/A	#N/A	#N/A	605.438
YNL018C	YNL018C	0.110005	0.0354782	0.3	0.0106434	#N/A	#N/A	606
YHR078W	YHR078W	0.0484706	#N/A	1.04	#N/A	#N/A	0.00302411	606.462
YFL027C	GYP8	#N/A	#N/A	0.61	#N/A	#N/A	0.00152418	608.588
YMR137C	PSO2	0.0860221	#N/A	#N/A	#N/A	#N/A	#N/A	616.053
YOL114C	PTH4	0.0907318	0.0285935	0.37	0.0105796	#N/A	#N/A	619.406
YOR249C	APC5	0.112227	0.036293	0.95	0.0344784	#N/A	#N/A	621.149
YKL171W	NNK1	0.0766865	0.0465784	0.72	0.0335365	#N/A	#N/A	621.27
YJL214W	HXT8	0.0390509	0.00969936	0.21	0.00203687	#N/A	#N/A	623
YNL184C	YNL184C	0.117553	#N/A	#N/A	#N/A	#N/A	#N/A	623
YCR106W	RDS1	#N/A	#N/A	0.2	#N/A	#N/A	#N/A	624.024
YDR285W	ZIP1	#N/A	#N/A	0.15	#N/A	#N/A	#N/A	626.096
YOR368W	RAD17	0.0964512	0.0539015	0.59	0.0318019	#N/A	0.0054057	626.135
YBL009W	ALK2	0.0584386	0.0370909	0.64	0.0237382	#N/A	#N/A	626.308
YJL100W	LSB6	#N/A	0.0192465	1.26	0.0242506	#N/A	#N/A	627.617
YLR067C	PET309	0.0681896	#N/A	0.31	#N/A	#N/A	#N/A	628.501
YLR425W	TUS1	#N/A	#N/A	#N/A	#N/A	#N/A	#N/A	629.889
YFR022W	ROG3	0.0503096	#N/A	#N/A	#N/A	#N/A	#N/A	631.921
YPR005C	HAL1	0.0285709	0.0227055	0.94	0.0213432	#N/A	#N/A	632.54
YBR098W	MMS4	#N/A	#N/A	0.59	#N/A	#N/A	#N/A	633.008
Q0130	OLI1	#N/A	#N/A	#N/A	#N/A	#N/A	#N/A	634.461
YKL072W	STB6	0.0605734	#N/A	0.51	#N/A	#N/A	0.00326365	634.646
YHR218W	YHR218W	#N/A	#N/A	#N/A	#N/A	#N/A	#N/A	634.828
YEL072W	RMD6	0.0389954	0.00915212	0.39	0.00356933	#N/A	#N/A	635.737
YML118W	NGL3	0.0450335	#N/A	0.28	#N/A	#N/A	#N/A	638.625
YKL090W	CUE2	0.0660534	0.0352101	0.27	0.00950673	#N/A	0.000996376	638.628
YMR270C	RRN9	0.0905873	0.129545	2.12	0.274636	#N/A	0.00181222	638.763
YNL275W	BOR1	0.0488803	#N/A	0.25	#N/A	#N/A	#N/A	643.514
YJL057C	IKS1	0.0917523	0.01476	0.63	0.0092988	#N/A	0.00223063	644.547
YOR134W	BAG7	#N/A	0.0116604	0.36	0.00419775	#N/A	#N/A	645.07
YBR004C	GPI18	#N/A	0.0709377	3.15	0.223454	#N/A	#N/A	647.504
YGR197C	SNG1	0.142039	0.0410198	1.02	0.0418402	#N/A	#N/A	648.243
YPR031W	NTO1	0.0353626	0.0451932	0.39	0.0176254	#N/A	#N/A	649.192
YLL035W	GRC3	0.0803179	#N/A	0.78	#N/A	#N/A	0.00118348	650.425
YOR023C	AHC1	0.152319	0.0589298	#N/A	#N/A	#N/A	0.0117019	651.507
YLR023C	IZH3	0.0713133	0.0411995	1.9	0.0782791	#N/A	#N/A	652.402
YPL052W	OAZ1	0.0613204	#N/A	2.91	#N/A	#N/A	#N/A	655.835
YIL031W	ULP2	0.0694251	0.0410612	0.58	0.0238155	#N/A	#N/A	657.599
YGR053C	YGR053C	#N/A	#N/A	0.23	#N/A	#N/A	#N/A	659.135
YLR098C	CHA4	0.11787	0.0188877	0.34	0.00642182	#N/A	0.0044893	659.587
YPL103C	FMP30	0.103233	0.0284385	3.04	0.086453	#N/A	0.00189752	664.803
YMR053C	STB2	0.0250792	0.0161164	0.44	0.00709121	#N/A	#N/A	667.977
YLR238W	FAR10	0.0945899	0.0431104	2.02	0.0870831	#N/A	0.00112028	668.686
YGL162W	SUT1	#N/A	0.0526307	0.9	0.0473677	#N/A	#N/A	670.155
YDR125C	ECM18	0.0456485	#N/A	1.76	#N/A	#N/A	#N/A	670.419
YDR488C	PAC11	0.189838	0.0586108	0.46	0.026961	#N/A	#N/A	671.105
YLR313C	SPH1	0.0427034	0.0258285	0.23	0.00594056	#N/A	#N/A	672
YJL129C	TRK1	0.189946	0.0718517	0.69	0.0495777	#N/A	#N/A	672.203
YDR386W	MUS81	0.0675945	#N/A	#N/A	#N/A	#N/A	#N/A	674.063
YGL229C	SAP4	0.0368692	0.0262592	0.34	0.00892813	#N/A	#N/A	674.938
YER039C-A	YER039C-A	0.0627037	#N/A	#N/A	#N/A	#N/A	#N/A	674.958
YJL094C	KHA1	0.0594961	0.0237971	0.79	0.0187997	#N/A	0.00714195	676.18
YJL162C	JJJ2	0.0550775	0.0273795	0.17	0.00465452	#N/A	#N/A	676.201
YOL158C	ENB1	#N/A	0.0421409	8.68	0.365783	#N/A	0.00157018	677.212
YOR100C	CRC1	0.0536211	0.0373368	0.26	0.00970756	#N/A	#N/A	679.203
YPL158C	AIM44	0.264144	0.0506821	1.88	0.0952824	#N/A	#N/A	680.691
YDR259C	YAP6	#N/A	#N/A	0.95	#N/A	#N/A	#N/A	681.762
YKL176C	LST4	0.124358	#N/A	#N/A	#N/A	#N/A	0.00246581	684.351
YOR162C	YRR1	0.0741423	0.0232214	0.37	0.0085919	#N/A	#N/A	684.379
YER093C	TSC11	0.105382	#N/A	1.55	#N/A	#N/A	#N/A	686.227
YPL071C	YPL071C	0.116101	#N/A	2.25	#N/A	#N/A	#N/A	687.124
YDR369C	XRS2	0.0423895	#N/A	0.18	#N/A	#N/A	0.0223748	687.224
YCR076C	FUB1	0.0983875	0.029024	1.15	0.0333776	#N/A	0.00126467	691.968
YPR068C	HOS1	0.0573144	#N/A	0.52	#N/A	#N/A	#N/A	692.508
YPL022W	RAD1	#N/A	#N/A	3.25	#N/A	#N/A	#N/A	692.735
YGL258W	VEL1	0.0177216	0.0555026	#N/A	#N/A	#N/A	#N/A	693.507
YMR164C	MSS11	#N/A	0.0339958	0.72	0.0244769	#N/A	#N/A	693.731
YOR067C	ALG8	0.0459075	0.0652726	2.15	0.140336	#N/A	#N/A	695.468
YCL067C	HMLALPHA2	#N/A	0.104059	#N/A	#N/A	#N/A	#N/A	696.98
YGR070W	ROM1	0.0290343	0.0425675	0.29	0.0123446	#N/A	#N/A	697.792
YDR132C	YDR132C	0.110662	0.0218569	0.47	0.0102727	#N/A	#N/A	699.434
YNR064C	YNR064C	0.0681602	#N/A	0.37	#N/A	#N/A	#N/A	699.548
YDL220C	CDC13	0.0801612	0.0155829	12.98	0.202267	#N/A	0.00164581	702.286
YOR256C	TRE2	#N/A	0.0338892	2.44	0.0826896	#N/A	0.0112186	703.786
YDL200C	MGT1	#N/A	0.0167396	1.46	0.0244397	#N/A	#N/A	704.386
YML043C	RRN11	0.11451	#N/A	1.04	#N/A	#N/A	#N/A	706.516
YLR392C	ART10	0.0523623	0.0135918	0.56	0.00761143	#N/A	0.00339811	707.41
YJL181W	RBH1	#N/A	0.0356942	0.74	0.0264137	#N/A	#N/A	708.004
YCR066W	RAD18	0.0635015	0.0404759	0.85	0.0344045	#N/A	0.00180083	710.125
YKR096W	ESL2	0.1067	0.0218336	0.54	0.0117901	#N/A	#N/A	710.176
YBR294W	SUL1	0.0544149	0.111503	0.38	0.042371	#N/A	#N/A	710.999
YPL148C	PPT2	0.0739808	#N/A	0.54	#N/A	#N/A	#N/A	711.604
YMR055C	BUB2	0.0688976	0.0827001	0.67	0.0554091	#N/A	0.00443671	711.732
YKL038W	RGT1	0.129159	0.0136214	0.47	0.00640206	#N/A	#N/A	712.023
YGR141W	VPS62	0.11758	0.0414767	0.93	0.0385733	#N/A	0.00637156	712.136
YHR079C	IRE1	0.0625349	0.0708209	0.35	0.0247873	#N/A	0.00101254	715.551
YEL041W	YEF1	#N/A	0.0163026	0.09	0.00146723	#N/A	#N/A	717.126
YMR119W	ASI1	0.0729506	#N/A	2.59	#N/A	#N/A	0.00115717	718.452
YCL036W	GFD2	#N/A	#N/A	2.93	#N/A	#N/A	0.00544321	718.737
YDL216C	RRI1	0.10716	#N/A	0.35	#N/A	#N/A	#N/A	718.842
YDL176W	YDL176W	0.0679259	#N/A	0.23	#N/A	#N/A	0.00270236	718.91
YDL028C	MPS1	0.107461	#N/A	2.28	#N/A	#N/A	#N/A	718.991
YER158C	YER158C	0.0901505	#N/A	1.05	#N/A	#N/A	#N/A	719.485
YNR069C	BSC5	0.0934907	#N/A	0.16	#N/A	#N/A	#N/A	719.901
YOR047C	STD1	0.142126	0.0587206	1.01	0.0593078	#N/A	#N/A	720.862
YJL023C	PET130	0.0386684	0.0189568	0.71	0.0134593	#N/A	#N/A	721
YOR066W	MSA1	0.138872	0.0498173	0.6	0.0298904	#N/A	#N/A	721.065
YPL194W	DDC1	0.0774634	#N/A	0.38	#N/A	#N/A	0.00316625	722.596
YJR141W	IPA1	0.0906344	0.0259294	#N/A	#N/A	#N/A	0.00141267	723.069
YJR061W	YJR061W	0.0454664	0.010862	0.33	0.00358446	#N/A	#N/A	725.999
YPR085C	ASA1	0.0918889	0.0308209	0.56	0.0172597	#N/A	0.000703245	727.237
YLR047C	FRE8	0.0811606	#N/A	0.88	#N/A	#N/A	0.00088562	727.629
YOL053W	AIM39	0.09811	0.01809	0.85	0.0153765	#N/A	0.00149739	730.022
YLR281C	YLR281C	0.174942	#N/A	0.62	#N/A	#N/A	#N/A	731.077
YLR424W	SPP382	0.0692065	0.0244647	0.42	0.0102752	#N/A	0.0015547	731.844
YDR128W	MTC5	0.123357	#N/A	0.9	#N/A	#N/A	0.00185148	733.22
YIL049W	DFG10	0.0454395	0.0414184	1.08	0.0447318	#N/A	#N/A	733.883
YNL025C	SSN8	0.0744326	0.0233564	0.74	0.0172837	#N/A	#N/A	734.513
YOR012W	YOR012W	0.130721	#N/A	1.64	#N/A	#N/A	#N/A	736.984
YDL149W	ATG9	#N/A	0.0185978	0.16	0.00297565	#N/A	#N/A	737.024
YNL249C	MPA43	0.0834771	0.0183372	1.43	0.0262222	#N/A	0.00128952	739.805
YDR524C	AGE1	0.0701254	#N/A	2.11	#N/A	#N/A	0.00196095	742.719
YDL142C	CRD1	#N/A	0.0246148	3.78	0.0930439	#N/A	#N/A	743.583
YBR243C	ALG7	0.0372049	0.0583354	3.72	0.217008	#N/A	#N/A	744.005
YMR066W	SOV1	0.0678924	#N/A	0.25	#N/A	#N/A	#N/A	744.397
YMR201C	RAD14	0.134009	#N/A	0.57	#N/A	#N/A	#N/A	748.08
YCR081W	SRB8	#N/A	0.0465754	0.26	0.0121096	#N/A	#N/A	750.556
YBR183W	YPC1	0.0479809	0.00980379	0.65	0.00637246	#N/A	#N/A	750.835
YJR156C	THI11	#N/A	0.0449311	#N/A	#N/A	#N/A	#N/A	752
YGR143W	SKN1	0.143331	0.149783	1.69	0.253134	#N/A	#N/A	754.785
YPL248C	GAL4	0.100835	0.0243687	0.61	0.0148649	#N/A	#N/A	755.465
YBR021W	FUR4	0.0543231	0.0336532	0.45	0.0151439	#N/A	#N/A	755.765
YOR296W	YOR296W	0.0573773	0.0144862	0.75	0.0108647	#N/A	0.00100575	755.817
YER032W	FIR1	0.0573735	0.0435018	1.11	0.048287	#N/A	0.0124056	757.787
YHR210C	YHR210C	#N/A	#N/A	#N/A	#N/A	#N/A	#N/A	757.883
YEL064C	AVT2	0.0470511	#N/A	0.5	#N/A	#N/A	#N/A	758.536
YJL156C	SSY5	0.139287	0.0430646	0.59	0.0254081	#N/A	0.0110626	759.599
YPL034W	YPL034W	0.181575	#N/A	1.01	#N/A	#N/A	#N/A	760.898
YLL061W	MMP1	0.0231939	0.0256619	#N/A	#N/A	#N/A	#N/A	762.23
YDL104C	QRI7	0.131386	#N/A	1.09	#N/A	#N/A	0.00168207	763.206
YDL183C	YDL183C	0.0412867	#N/A	0.25	#N/A	#N/A	0.000496028	763.725
YKR015C	YKR015C	0.0370273	#N/A	0.41	#N/A	#N/A	#N/A	766.061
YMR299C	DYN3	#N/A	0.0212524	0.65	0.0138141	#N/A	8.34e-05	766.179
YLR183C	TOS4	0.0387679	0.0351021	0.35	0.0122857	#N/A	#N/A	766.273
YOR396W	YRF1-8	#N/A	#N/A	#N/A	#N/A	#N/A	#N/A	767.682
YJL157C	FAR1	0.338839	0.0399043	2.3	0.0917799	#N/A	0.0216145	769.147
YDR520C	URC2	0.0692485	#N/A	0.26	#N/A	#N/A	#N/A	769.244
YPL149W	ATG5	#N/A	0.0174258	#N/A	#N/A	#N/A	#N/A	769.51
YGR042W	MTE1	0.0957353	0.0473831	#N/A	#N/A	#N/A	0.00247005	770.556
YOL116W	MSN1	0.174182	0.0086653	0.46	0.00398604	#N/A	#N/A	772.566
YOR149C	SMP3	0.0409042	0.0891882	1.53	0.136458	#N/A	0.000911742	773.233
YOR334W	MRS2	0.0461806	#N/A	0.46	#N/A	#N/A	0.0147858	774.324
YMR025W	CSI1	0.0515803	0.0520256	0.28	0.0145672	#N/A	#N/A	774.774
YBR097W	VPS15	0.0748478	#N/A	0.54	#N/A	#N/A	0.00191783	775.145
YKL219W	COS9	#N/A	0.0341335	#N/A	#N/A	#N/A	0.00188614	775.727
YML088W	UFO1	0.140845	0.11272	3.24	0.365211	#N/A	#N/A	776.809
YDR393W	SHE9	#N/A	0.0478828	1.35	0.0646417	#N/A	#N/A	778.616
YGL163C	RAD54	#N/A	0.0366184	0.62	0.0227034	#N/A	#N/A	781.935
YHR131C	YHR131C	#N/A	0.0441103	0.76	0.0335238	#N/A	#N/A	783.773
YBL106C	SRO77	0.0403247	0.0418874	#N/A	#N/A	#N/A	#N/A	785.549
YOL001W	PHO80	0.0684636	0.0195461	0.79	0.0154415	#N/A	0.00125011	785.908
YIR018W	YAP5	0.228402	0.0165351	0.64	0.0105825	#N/A	#N/A	786.323
YKL198C	PTK1	0.242445	0.0237455	#N/A	#N/A	#N/A	0.00423905	786.461
YOR129C	AFI1	0.0407663	#N/A	0.32	#N/A	#N/A	0.00188814	786.505
YKL132C	RMA1	0.0416981	#N/A	0.4	#N/A	#N/A	#N/A	787
YER147C	SCC4	0.167839	0.0312759	0.62	0.019391	#N/A	0.000639613	787.127
YOL128C	YGK3	0.111134	#N/A	0.76	#N/A	#N/A	#N/A	789.178
YKL109W	HAP4	0.37491	#N/A	4.07	#N/A	#N/A	#N/A	789.616
YBR210W	ERV15	0.0581948	0.0293172	3.83	0.112285	#N/A	#N/A	790.982
YOR092W	ECM3	0.113408	0.0399501	1.64	0.0655181	#N/A	#N/A	791.921
YDR545W	YRF1-1	#N/A	#N/A	#N/A	#N/A	#N/A	#N/A	793.345
YEL004W	YEA4	#N/A	0.0137244	1.14	0.0156458	#N/A	#N/A	795.095
YMR199W	CLN1	0.124464	#N/A	1.24	#N/A	#N/A	#N/A	796.471
YPL224C	MMT2	0.0893535	0.0326154	0.85	0.0277231	#N/A	#N/A	797.56
YBL060W	YEL1	0.0828815	0.0249327	0.53	0.0132143	#N/A	#N/A	798.334
YER144C	UBP5	#N/A	0.0238422	1.96	0.0467308	#N/A	#N/A	798.846
YLR234W	TOP3	0.104127	#N/A	0.62	#N/A	#N/A	#N/A	799.165
YPL095C	EEB1	#N/A	0.0243743	1.06	0.0258368	#N/A	#N/A	799.741
YLR247C	IRC20	0.0931847	0.0286618	0.36	0.0103183	#N/A	0.000539098	800.002
YPL176C	TRE1	0.115927	0.032591	0.8	0.0260728	#N/A	0.00955604	803.174
YMR252C	YMR252C	0.111353	#N/A	#N/A	#N/A	#N/A	#N/A	803.461
YBR141C	BMT2	0.0927582	#N/A	1.28	#N/A	#N/A	0.00187805	803.608
YCR091W	KIN82	0.0447208	0.0136896	0.5	0.0068448	#N/A	#N/A	807.35
YNL033W	YNL033W	0.0632182	0.0547068	0.71	0.0388418	#N/A	#N/A	807.443
YER007W	PAC2	0.0544617	#N/A	0.55	#N/A	#N/A	0.00149667	807.98
YAL020C	ATS1	0.101735	0.0171685	2.05	0.0351955	#N/A	#N/A	809.913
YBL031W	SHE1	0.0436692	0.05071	0.88	0.0446248	#N/A	0.00479093	810.621
YLR141W	RRN5	#N/A	#N/A	0.51	#N/A	#N/A	#N/A	810.981
YLR151C	PCD1	0.0533563	#N/A	0.8	#N/A	#N/A	0.00119543	811.127
YGR062C	COX18	#N/A	0.0142776	1.25	0.017847	#N/A	0.00102888	811.411
YDR540C	IRC4	0.0538362	#N/A	1.27	#N/A	#N/A	0.00432113	814.961
YPR193C	HPA2	#N/A	0.0284326	0.21	0.00597085	#N/A	#N/A	817.531
YOR178C	GAC1	0.105731	#N/A	0.57	#N/A	#N/A	#N/A	822.208
YHL040C	ARN1	#N/A	0.0270862	#N/A	#N/A	#N/A	#N/A	823
YOL047C	LDS2	#N/A	0.0195115	0.49	0.00956063	#N/A	#N/A	823.369
YJL149W	DAS1	0.0605117	0.0220465	#N/A	#N/A	#N/A	#N/A	824.695
YOR193W	PEX27	0.0760642	0.0325033	1.97	0.0640314	#N/A	#N/A	829.75
YLR451W	LEU3	0.193668	0.0494499	0.43	0.0212634	#N/A	#N/A	829.944
YLR107W	REX3	0.0812466	0.0414387	0.82	0.0339797	#N/A	0.00214016	831.414
YDR409W	SIZ1	0.0776756	0.0218777	0.43	0.0094074	#N/A	0.00154853	831.452
YKR086W	PRP16	0.10768	0.0491959	0.9	0.0442763	#N/A	#N/A	832.998
YNR061C	YNR061C	0.0561234	0.040739	#N/A	#N/A	#N/A	#N/A	833.207
YHR080C	LAM4	#N/A	0.0439146	0.48	0.021079	#N/A	#N/A	834.926
YJR124C	YJR124C	0.0847907	0.0383558	3.33	0.127725	#N/A	0.00161771	835.209
YKL217W	JEN1	0.057692	0.0270945	0.23	0.00623174	#N/A	#N/A	835.818
YPR030W	CSR2	0.0605328	0.0162139	#N/A	#N/A	#N/A	#N/A	836.196
YOR295W	UAF30	0.0707753	0.0173702	0.56	0.0097273	#N/A	#N/A	838.424
YDR200C	VPS64	0.0683543	#N/A	0.32	#N/A	#N/A	#N/A	841.068
YBR038W	CHS2	0.0401277	#N/A	1.22	#N/A	#N/A	0.0156035	842.31
YHL008C	YHL008C	0.102189	0.0252792	1.55	0.0391828	#N/A	#N/A	843.451
YGR258C	RAD2	#N/A	0.0291826	0.55	0.0160504	#N/A	0.00260827	843.566
YLR312C	ATG39	#N/A	0.0163363	0.16	0.00261381	#N/A	#N/A	844.349
YDR506C	GMC1	0.0905404	#N/A	0.16	#N/A	#N/A	#N/A	847.099
YLR228C	ECM22	0.0418034	0.0691945	0.73	0.050512	#N/A	#N/A	847.372
YGR071C	ENV11	#N/A	0.0409622	0.39	0.0159752	#N/A	#N/A	847.381
YPR106W	ISR1	#N/A	#N/A	1.73	#N/A	#N/A	#N/A	848.513
YDL105W	NSE4	0.149618	#N/A	0.45	#N/A	#N/A	0.00177906	849.683
YGR016W	YGR016W	0.0373272	0.0216016	0.44	0.00950469	#N/A	#N/A	851.438
YOL017W	ESC8	#N/A	#N/A	0.07	#N/A	#N/A	#N/A	853.933
YKL174C	TPO5	0.0803302	#N/A	0.9	#N/A	#N/A	0.00267147	855.373
YGR221C	TOS2	0.0741045	#N/A	2.83	#N/A	#N/A	#N/A	856.676
YDR451C	YHP1	0.401949	0.0748838	1.04	0.0778791	#N/A	0.000535928	856.932
YIL156W	UBP7	0.0993034	#N/A	0.72	#N/A	#N/A	0.00141503	857.089
YGL175C	SAE2	0.0501994	0.0321422	0.44	0.0141426	#N/A	#N/A	858.781
YHL010C	ETP1	#N/A	0.031736	0.44	0.0139638	#N/A	0.00115593	861.354
YHR156C	LIN1	0.0251633	0.0339918	0.43	0.0146165	#N/A	#N/A	862.848
YNL202W	SPS19	0.0496518	#N/A	0.9	#N/A	#N/A	#N/A	863.334
YPL092W	SSU1	#N/A	0.0256288	22.68	0.581261	#N/A	0.000231872	865.395
YPL002C	SNF8	#N/A	0.0223203	0.59	0.013169	#N/A	0.00142437	865.913
YLR094C	GIS3	0.324584	#N/A	#N/A	#N/A	#N/A	#N/A	866.347
YDR350C	ATP22	0.0971243	#N/A	1.02	#N/A	#N/A	#N/A	867.186
YPL029W	SUV3	0.0832187	0.139005	#N/A	#N/A	#N/A	0.00181501	868.483
YLR283W	YLR283W	0.0497356	0.0300191	0.88	0.0264168	#N/A	#N/A	869.375
YDL107W	MSS2	0.162626	#N/A	#N/A	#N/A	#N/A	0.00204354	870.736
YDR213W	UPC2	#N/A	#N/A	1.08	#N/A	#N/A	#N/A	871.66
YBR255W	MTC4	0.102618	0.0382843	1.21	0.046324	#N/A	0.000958261	872.613
YDR142C	PEX7	0.158135	0.0271753	0.73	0.0198379	#N/A	#N/A	872.618
YAL040C	CLN3	0.162876	0.0393419	6.38	0.251001	#N/A	#N/A	873
YHL016C	DUR3	0.0263712	0.0180916	0.41	0.00741757	#N/A	#N/A	873.322
YDR130C	FIN1	0.1039	0.0398247	0.7	0.0278773	#N/A	#N/A	875.828
YLR431C	ATG23	0.0499374	0.0210912	0.49	0.0103347	#N/A	0.000361288	879.059
YMR251W	GTO3	#N/A	#N/A	0.37	#N/A	#N/A	#N/A	880.747
YKL188C	PXA2	0.0346396	0.0224065	0.17	0.00380911	#N/A	#N/A	881
YBL113C	YBL113C	#N/A	0.13385	0.66	0.0883412	#N/A	#N/A	881.266
YDR184C	ATC1	#N/A	#N/A	2.97	#N/A	#N/A	0.0335918	881.434
YDR466W	PKH3	#N/A	#N/A	0.51	#N/A	#N/A	0.0014756	881.84
YDR503C	LPP1	#N/A	#N/A	1.37	#N/A	#N/A	0.00155802	885.558
YKR004C	ECM9	0.141144	0.0198225	0.47	0.00931658	#N/A	0.000746462	886.063
YBR274W	CHK1	0.0424562	0.043012	#N/A	#N/A	#N/A	0.00193802	887.883
YBL091C-A	SCS22	0.596291	#N/A	#N/A	#N/A	#N/A	0.00171053	892.278
YKL163W	PIR3	#N/A	0.029216	#N/A	#N/A	#N/A	#N/A	894.972
YKL185W	ASH1	0.381977	0.0443909	#N/A	#N/A	#N/A	0.0117713	896.373
YHL050C	YHL050C	0.0700617	0.108104	#N/A	#N/A	#N/A	#N/A	896.647
YGR059W	SPR3	#N/A	0.0140181	0.17	0.00238307	#N/A	#N/A	898
YNL254C	RTC4	0.0889407	0.0605101	1.23	0.0744274	#N/A	#N/A	898.168
YLR099C	ICT1	0.248966	0.0198106	3.25	0.0643844	#N/A	0.0013982	899.911
YNR066C	YNR066C	#N/A	0.019298	0.41	0.00791217	#N/A	#N/A	900.191
YOR258W	HNT3	0.0721855	0.0195803	#N/A	#N/A	#N/A	#N/A	901.998
YIL101C	XBP1	0.0660586	0.0108846	0.59	0.00642189	#N/A	#N/A	902.604
YPL209C	IPL1	#N/A	#N/A	0.47	#N/A	#N/A	#N/A	902.719
YIL151C	ESL1	0.0950417	#N/A	1.11	#N/A	#N/A	#N/A	903.464
YPL133C	RDS2	0.167527	0.0547789	0.53	0.0290328	#N/A	0.0021708	904.06
YHL032C	GUT1	0.104321	0.0115942	1.46	0.0169276	#N/A	#N/A	905.417
YBR250W	SPO23	#N/A	#N/A	0.21	#N/A	#N/A	#N/A	907
YJR079W	YJR079W	#N/A	0.0524821	#N/A	#N/A	#N/A	#N/A	907
YOR144C	ELG1	0.0664845	#N/A	#N/A	#N/A	#N/A	#N/A	908.645
YDR318W	MCM21	0.0670758	#N/A	1.32	#N/A	#N/A	0.00251745	909.034
YKL011C	CCE1	0.0938962	#N/A	0.37	#N/A	#N/A	#N/A	909.097
YGR146C	ECL1	0.236705	#N/A	4.45	#N/A	#N/A	#N/A	909.43
YGR041W	BUD9	0.15287	0.0743648	2.07	0.153935	#N/A	0.00198575	910.279
YHR152W	SPO12	0.195492	0.0603621	1.41	0.0851105	#N/A	0.0248001	918.755
YMR280C	CAT8	0.0274035	0.0104319	0.2	0.00208637	5.29718	#N/A	918.906
YHR120W	MSH1	0.130407	0.0191422	0.6	0.0114853	#N/A	0.00218781	918.962
YCR014C	POL4	0.0880141	0.0235759	0.3	0.00707277	#N/A	#N/A	919.99
YFL046W	FMP32	0.0833745	#N/A	1.27	#N/A	#N/A	0.00149448	920.458
YPR164W	MMS1	0.147503	0.0263723	#N/A	#N/A	#N/A	#N/A	920.54
YPR134W	MSS18	0.0728188	#N/A	#N/A	#N/A	#N/A	#N/A	922.324
YIL071C	PCI8	0.0369594	0.0133452	0.34	0.00453737	#N/A	#N/A	923.517
YIL054W	YIL054W	#N/A	0.0215561	0.26	0.00560458	#N/A	#N/A	924.806
YBR153W	RIB7	0.207618	0.0998032	0.81	0.0808406	#N/A	#N/A	925.289
YLR035C	MLH2	0.063171	#N/A	0.54	#N/A	#N/A	#N/A	927.117
YGR101W	PCP1	#N/A	0.0269461	1.75	0.0471557	#N/A	#N/A	927.423
YER173W	RAD24	0.0734607	0.027242	0.35	0.0095347	#N/A	#N/A	927.976
YDR181C	SAS4	0.0954493	0.0576847	#N/A	#N/A	#N/A	0.00112276	928.222
YLR105C	SEN2	0.118604	#N/A	0.87	#N/A	#N/A	#N/A	928.557
YFR045W	YFR045W	0.0972293	#N/A	#N/A	#N/A	#N/A	#N/A	928.83
YJR127C	RSF2	0.14453	0.022821	1.42	0.0324059	#N/A	0.0045709	929.263
YOR372C	NDD1	0.121314	0.0383587	#N/A	#N/A	#N/A	#N/A	929.335
YOR330C	MIP1	#N/A	0.061297	1.79	0.109722	#N/A	#N/A	929.37
YNL054W	VAC7	0.124065	#N/A	1.46	#N/A	#N/A	#N/A	931.17
YOR386W	PHR1	0.0409656	0.0224161	0.65	0.0145705	#N/A	#N/A	931.495
YGR057C	LST7	0.0552309	#N/A	1.38	#N/A	#N/A	0.00157457	931.529
YIL055C	YIL055C	#N/A	#N/A	0.66	#N/A	#N/A	0.00521256	932.646
YHR050W	SMF2	#N/A	0.0412813	8.63	0.356257	#N/A	0.00627658	933.363
YDR270W	CCC2	#N/A	0.0469197	#N/A	#N/A	#N/A	#N/A	935.027
YPL156C	PRM4	#N/A	0.025881	1.11	0.0287279	#N/A	#N/A	935.968
YAR018C	KIN3	0.0737232	0.0933317	1.04	0.0970649	#N/A	0.00210686	938.843
YOL009C	MDM12	0.0587021	0.0562754	0.72	0.0405183	#N/A	#N/A	939.577
YJL127C	SPT10	0.181504	#N/A	0.38	#N/A	#N/A	#N/A	940.729
YAL056W	GPB2	#N/A	#N/A	0.91	#N/A	#N/A	#N/A	941.468
YJL103C	GSM1	0.0948347	0.0126285	0.3	0.00378854	#N/A	#N/A	941.772
YPR083W	MDM36	0.0854387	0.0210336	0.1	0.00210336	#N/A	0.00157614	944.075
YHR204W	MNL1	0.096947	0.0399176	0.99	0.0395184	#N/A	#N/A	944.189
YCR032W	BPH1	#N/A	#N/A	2.11	#N/A	#N/A	#N/A	944.645
YKL187C	FAT3	0.0358669	#N/A	0.53	#N/A	#N/A	#N/A	946
YKL107W	YKL107W	0.0424232	#N/A	0.23	#N/A	#N/A	#N/A	946.762
YMR001C	CDC5	0.167057	0.0556702	1.48	0.0823919	#N/A	#N/A	946.861
YHR182W	YHR182W	#N/A	0.0491273	#N/A	#N/A	#N/A	0.0016299	946.868
YBR220C	YBR220C	0.141189	0.0566393	#N/A	#N/A	#N/A	0.0022138	947.74
YFL025C	BST1	0.163556	#N/A	2.16	#N/A	#N/A	#N/A	948.775
YOR034C	AKR2	0.0752024	0.0299953	0.7	0.0209967	#N/A	0.00547997	950.553
YFL003C	MSH4	0.116773	#N/A	0.16	#N/A	#N/A	#N/A	951.563
YER167W	BCK2	0.215144	0.0286311	1.43	0.0409425	#N/A	0.0048832	951.571
YOR380W	RDR1	0.0560155	#N/A	0.32	#N/A	#N/A	#N/A	951.992
YNL092W	YNL092W	0.0180357	0.0177305	#N/A	#N/A	#N/A	#N/A	952
YAL009W	SPO7	#N/A	#N/A	1.68	#N/A	#N/A	0.000804212	953.221
YJL105W	SET4	0.0292157	0.00635445	0.22	0.00139798	#N/A	#N/A	955.138
YEL006W	YEA6	#N/A	0.0136995	2.12	0.029043	#N/A	#N/A	955.203
YKL124W	SSH4	#N/A	0.0227571	0.21	0.00477899	#N/A	0.000178286	955.768
YGR077C	PEX8	0.0971467	0.0442772	2.25	0.0996236	#N/A	#N/A	956.154
YJL099W	CHS6	0.101285	0.00934183	0.34	0.00317622	#N/A	0.00237775	956.775
YMR162C	DNF3	0.135406	#N/A	1.5	#N/A	#N/A	#N/A	957.708
YOR022C	DDL1	0.0541769	0.023063	0.77	0.0177585	#N/A	0.00142714	958.26
YGL114W	YGL114W	0.115753	0.124397	0.72	0.0895656	#N/A	#N/A	959.371
YGL143C	MRF1	0.150701	0.029311	1.93	0.0565703	#N/A	0.000839302	960.447
YLR360W	VPS38	0.0703477	0.0364251	0.68	0.0247691	#N/A	0.00146643	964.442
YOL008W	COQ10	#N/A	#N/A	2.38	#N/A	#N/A	0.00104686	965.487
YAR035W	YAT1	#N/A	0.0192321	1.78	0.0342332	#N/A	#N/A	965.884
YDR113C	PDS1	0.139338	#N/A	1.13	#N/A	#N/A	#N/A	968.042
YLR377C	FBP1	0.0794202	#N/A	0.31	#N/A	#N/A	#N/A	970.5
YNL078W	NIS1	0.179388	0.0351949	3.92	0.137964	#N/A	0.0047358	972.314
YDR058C	TGL2	0.0261734	0.0409145	0.72	0.0294584	#N/A	#N/A	975.209
YDL233W	MFG1	0.0582828	0.0277198	1.38	0.0382534	#N/A	#N/A	975.636
YLR408C	BLS1	0.0869363	0.0209508	0.65	0.013618	#N/A	#N/A	976.473
YGR098C	ESP1	0.048739	0.0254238	0.51	0.0129661	#N/A	#N/A	977.014
YOL082W	ATG19	0.120582	0.0237874	1.65	0.0392493	#N/A	0.00538082	977.488
YLR128W	DCN1	0.062922	0.0279498	0.46	0.0128569	#N/A	0.00123652	977.616
YMR127C	SAS2	0.0733902	0.0358284	0.82	0.0293793	#N/A	#N/A	977.698
YMR198W	CIK1	0.0196609	0.0286805	0.32	0.00917775	#N/A	#N/A	979.456
YPR006C	ICL2	0.022554	0.012329	3.25	0.0400692	#N/A	#N/A	980.138
YER137C	YER137C	0.106855	0.0155514	0.75	0.0116636	#N/A	0.00136421	980.938
YOL112W	MSB4	0.105595	0.0413523	0.37	0.0153004	#N/A	#N/A	981.097
YKR019C	IRS4	0.123794	0.0223287	0.81	0.0180863	#N/A	0.00213864	982.33
YMR114C	YMR114C	0.0645112	#N/A	0.35	#N/A	#N/A	0.00180649	984.734
YMR224C	MRE11	0.0830142	0.0176098	0.48	0.00845272	#N/A	0.00056613	985.661
YLR097C	HRT3	0.0942862	0.015876	0.61	0.00968437	#N/A	0.00183659	990.735
YDL033C	SLM3	0.54428	0.0588091	0.65	0.0382259	#N/A	#N/A	991.495
YML109W	ZDS2	0.0881248	0.0149253	1.36	0.0202984	#N/A	0.00263049	992.397
YFL066C	YFL066C	#N/A	0.210227	#N/A	#N/A	#N/A	#N/A	994.18
YDR436W	PPZ2	0.0999456	#N/A	0.3	#N/A	#N/A	0.00192986	998.249
YJR140C	HIR3	#N/A	0.0451127	0.48	0.0216541	#N/A	0.00281937	998.467
YIL046W	MET30	0.159147	#N/A	2.01	#N/A	#N/A	0.00137419	999.46
YOR388C	FDH1	#N/A	0.0206345	#N/A	#N/A	#N/A	#N/A	999.635
YGR170W	PSD2	0.0903922	0.0369806	0.68	0.0251468	#N/A	#N/A	1000.61
YOR093C	CMR2	#N/A	#N/A	0.27	#N/A	#N/A	0.00206414	1001.57
YGL002W	ERP6	0.116694	0.0467903	#N/A	#N/A	#N/A	0.00206484	1004.59
YJL126W	NIT2	0.10275	0.0227612	0.74	0.0168433	#N/A	0.00157898	1005.91
YJL095W	BCK1	0.085266	0.0363392	0.42	0.0152625	#N/A	0.00112232	1006.9
YDR159W	SAC3	#N/A	#N/A	0.28	#N/A	#N/A	0.000736476	1007.36
YGL154C	LYS5	#N/A	#N/A	0.69	#N/A	#N/A	0.000917412	1007.69
YPL168W	MRX4	0.0761442	#N/A	2.53	#N/A	#N/A	0.00218669	1009.22
YLR278C	YLR278C	0.171704	#N/A	0.75	#N/A	#N/A	0.00297148	1009.87
YIR030C	DCG1	0.0233174	0.0152506	0.48	0.00732028	#N/A	#N/A	1010.8
YDL206W	YDL206W	0.023049	#N/A	2.38	#N/A	#N/A	#N/A	1011.22
YOL138C	RTC1	0.13324	#N/A	1.8	#N/A	#N/A	0.00127374	1013.98
YIR042C	YIR042C	0.115315	#N/A	0.89	#N/A	#N/A	#N/A	1014.42
YJL003W	COX16	#N/A	0.0266451	1.85	0.0492935	#N/A	#N/A	1014.76
YGL236C	MTO1	0.0893779	#N/A	1.34	#N/A	#N/A	0.00139803	1016.05
YPL076W	GPI2	0.0421908	0.0323724	0.98	0.031725	#N/A	#N/A	1016.1
YFR026C	ULI1	0.0460389	0.0309902	0.37	0.0114664	#N/A	#N/A	1016.24
YER162C	RAD4	0.0862551	0.0309778	0.36	0.011152	#N/A	0.00803737	1016.8
YJR035W	RAD26	#N/A	0.0250797	0.53	0.0132922	#N/A	#N/A	1017.97
YAL067C	SEO1	#N/A	#N/A	0.04	#N/A	#N/A	#N/A	1021
YJL047C	RTT101	0.0632347	0.0177262	#N/A	#N/A	#N/A	0.0019196	1021.16
YJR015W	YJR015W	0.084691	0.0416328	8.01	0.333478	#N/A	0.0205758	1021.76
YDR349C	YPS7	0.129109	#N/A	4.99	#N/A	#N/A	#N/A	1022.75
YPR101W	SNT309	#N/A	#N/A	1.8	#N/A	#N/A	0.00156333	1025.58
YMR234W	RNH1	0.105773	0.0355784	0.71	0.0252606	#N/A	0.00189214	1027.57
YDR351W	SBE2	0.138136	#N/A	0.52	#N/A	#N/A	0.00467959	1028.43
YCL049C	YCL049C	#N/A	0.0714158	1.21	0.0864131	#N/A	#N/A	1028.68
YGR004W	PEX31	0.0662831	#N/A	0.95	#N/A	#N/A	#N/A	1028.71
Q0060	AI3	#N/A	0.00871253	#N/A	#N/A	#N/A	#N/A	1029
YDR118W	APC4	0.0798933	0.0223372	0.7	0.0156361	#N/A	#N/A	1033.35
YPR116W	RRG8	#N/A	0.0198466	0.81	0.0160758	#N/A	0.0019838	1035.06
YNL159C	ASI2	0.0936395	0.0133095	2.18	0.0290148	#N/A	#N/A	1035.31
YOL084W	PHM7	0.0298619	0.00836197	0.45	0.00376289	#N/A	#N/A	1035.94
YHR067W	HTD2	0.188684	0.0179855	1.11	0.0199639	#N/A	#N/A	1036.09
YDR291W	HRQ1	#N/A	0.0371927	0.75	0.0278945	#N/A	0.000861671	1041.03
YCL063W	VAC17	0.117992	0.0396299	0.91	0.0360632	#N/A	#N/A	1041.27
YGL124C	MON1	0.0906482	0.0416406	0.62	0.0258172	#N/A	0.00107968	1041.31
YGL021W	ALK1	#N/A	0.0521755	0.46	0.0240007	#N/A	0.0105533	1041.88
YMR319C	FET4	0.346957	0.0362288	#N/A	#N/A	#N/A	#N/A	1042.03
YKL033W	TTI1	#N/A	0.0336595	0.99	0.0333229	#N/A	0.00143048	1042.33
YGL208W	SIP2	0.0859503	#N/A	0.94	#N/A	#N/A	0.00104033	1044.6
YPL074W	YTA6	0.121194	0.028774	#N/A	#N/A	#N/A	0.00139909	1045.03
YGR099W	TEL2	0.0895665	0.0338828	0.42	0.0142308	#N/A	0.00131926	1045.73
YHR166C	CDC23	0.0715513	#N/A	0.4	#N/A	#N/A	0.00177495	1049.06
YMR294W	JNM1	0.143257	#N/A	0.53	#N/A	#N/A	0.00141647	1049.68
YDR217C	RAD9	0.0716688	0.0451083	1.55	0.0699178	#N/A	0.00662494	1049.82
YDL114W	YDL114W	#N/A	0.0214683	0.14	0.00300557	#N/A	#N/A	1050.9
YKL201C	MNN4	0.0291021	#N/A	#N/A	#N/A	#N/A	#N/A	1050.91
YOL110W	SHR5	0.112305	0.0133037	2.72	0.0361861	#N/A	#N/A	1051.07
YOR390W	FEX1	0.0916149	0.0433352	1.73	0.0749698	#N/A	#N/A	1052.66
YHL019C	APM2	0.082509	#N/A	1.4	#N/A	#N/A	#N/A	1052.91
YDR514C	YDR514C	0.12221	0.0313958	0.66	0.0207212	#N/A	#N/A	1054.88
YNR070W	PDR18	#N/A	0.0172166	0.3	0.00516497	#N/A	#N/A	1055.5
YHL026C	YHL026C	0.0890814	0.0105642	0.76	0.00802877	#N/A	#N/A	1056.65
YBR044C	TCM62	0.123174	0.0409434	#N/A	#N/A	#N/A	0.0014268	1057.92
YLR371W	ROM2	0.147591	0.02247	#N/A	#N/A	#N/A	#N/A	1058.62
YHR155W	LAM1	0.0623249	0.0261828	0.25	0.00654571	#N/A	0.00132065	1058.7
YJR078W	BNA2	#N/A	#N/A	0.52	#N/A	#N/A	#N/A	1060.04
YDL179W	PCL9	0.1828	0.0306239	#N/A	#N/A	#N/A	#N/A	1060.67
YHR171W	ATG7	0.0592054	0.0312337	#N/A	#N/A	#N/A	0.0012084	1061.4
YLR265C	NEJ1	#N/A	0.0325112	#N/A	#N/A	#N/A	0.00271826	1062.96
YHR202W	YHR202W	0.0629805	0.0219957	0.29	0.00637876	#N/A	0.00265353	1066.8
YCL038C	ATG22	0.0286838	0.0249643	1.47	0.0366976	#N/A	#N/A	1068.17
YER064C	VHR2	0.162184	0.0322552	2.62	0.0845086	#N/A	#N/A	1068.52
YJR052W	RAD7	0.104966	#N/A	0.74	#N/A	#N/A	0.00139314	1069.4
YGR224W	AZR1	#N/A	#N/A	0.29	#N/A	#N/A	#N/A	1070.65
YLR137W	RKM5	0.167906	#N/A	0.42	#N/A	#N/A	#N/A	1071.37
YDR444W	YDR444W	0.119323	#N/A	0.54	#N/A	#N/A	#N/A	1071.85
YJR098C	YJR098C	0.0519581	0.035307	0.55	0.0194188	#N/A	0.00122717	1071.92
YDR334W	SWR1	0.211933	#N/A	#N/A	#N/A	#N/A	0.00150308	1072.28
YDL057W	YDL057W	0.11169	0.0110418	0.46	0.00507921	#N/A	#N/A	1072.49
YPR198W	SGE1	0.0351085	#N/A	2.31	#N/A	#N/A	#N/A	1072.51
YMR204C	INP1	0.070978	#N/A	0.37	#N/A	#N/A	#N/A	1073.33
YPL279C	FEX2	0.0921855	#N/A	1.41	#N/A	#N/A	#N/A	1073.8
YNL234W	YNL234W	0.101017	#N/A	#N/A	#N/A	#N/A	0.00450095	1074.71
YGR238C	KEL2	0.0471632	#N/A	0.35	#N/A	#N/A	#N/A	1075.22
Q0085	ATP6	#N/A	#N/A	#N/A	#N/A	#N/A	#N/A	1076.8
YOR328W	PDR10	#N/A	0.0271869	0.33	0.00897167	#N/A	#N/A	1078.03
YDR538W	PAD1	#N/A	#N/A	1.46	#N/A	#N/A	#N/A	1078.18
YGR223C	HSV2	0.0867117	0.0539668	0.6	0.0323801	#N/A	0.00121022	1078.27
YNL242W	ATG2	#N/A	0.0115056	0.25	0.00287641	#N/A	0.00054783	1078.58
YDL146W	LDB17	0.089251	0.0185493	0.7	0.0129845	#N/A	#N/A	1079.18
YJR053W	BFA1	0.0809464	0.0449226	#N/A	#N/A	#N/A	0.00136326	1079.5
YML002W	YML002W	0.0649152	0.0168835	0.17	0.0028702	#N/A	#N/A	1079.7
YCR038C	BUD5	#N/A	0.0225841	#N/A	#N/A	#N/A	#N/A	1080.38
YAL034C	FUN19	0.121074	0.0155128	2.61	0.0404884	#N/A	#N/A	1081.92
YKR017C	HEL1	0.0697522	0.0227622	0.58	0.0132021	#N/A	#N/A	1082.01
YMR068W	AVO2	0.042867	0.0195382	#N/A	#N/A	#N/A	#N/A	1083.01
YCR061W	YCR061W	0.0459271	0.0450982	1.66	0.0748631	#N/A	#N/A	1083.13
YAL047C	SPC72	0.0493579	0.0456234	1.16	0.0529231	#N/A	0.00218698	1083.45
YJR135C	MCM22	0.11136	0.0378769	0.69	0.026135	#N/A	#N/A	1085.22
YDL155W	CLB3	0.079057	0.0563018	#N/A	#N/A	#N/A	#N/A	1085.34
YCL051W	LRE1	0.166139	0.0377046	0.58	0.0218686	#N/A	#N/A	1085.77
YBR066C	NRG2	#N/A	0.00399927	#N/A	#N/A	#N/A	#N/A	1086.48
YHR194W	MDM31	#N/A	#N/A	0.39	#N/A	#N/A	#N/A	1088.9
YIL097W	FYV10	#N/A	#N/A	0.45	#N/A	#N/A	0.00153023	1090.04
YLR121C	YPS3	0.269213	0.041848	12.11	0.50678	#N/A	#N/A	1090.35
YNR020C	ATP23	0.0919639	0.0327077	3.02	0.0987773	#N/A	0.00094101	1092.95
YOL089C	HAL9	0.0743668	0.0441815	#N/A	#N/A	#N/A	0.0015118	1094.54
YIR005W	IST3	0.0626246	0.0351252	0.5	0.0175626	#N/A	#N/A	1098.43
YHR075C	PPE1	#N/A	0.0394463	0.26	0.010256	#N/A	#N/A	1098.98
YJR129C	EFM3	0.330988	0.0492966	1.08	0.0532403	#N/A	0.00237833	1100.02
YDL238C	GUD1	0.0857656	#N/A	0.33	#N/A	#N/A	#N/A	1100.34
YBR239C	ERT1	0.115196	0.0635156	0.35	0.0222304	#N/A	0.000846143	1100.36
YMR213W	CEF1	0.1456	0.0389876	0.5	0.0194938	#N/A	0.00168111	1101.45
YOR097C	YOR097C	#N/A	0.0335257	1.2	0.0402308	#N/A	0.00243317	1104
YJR154W	YJR154W	0.0686573	#N/A	0.27	#N/A	#N/A	#N/A	1104.62
YDR076W	RAD55	0.0783722	#N/A	0.5	#N/A	#N/A	#N/A	1104.82
YGR154C	GTO1	#N/A	0.0198856	0.5	0.00994279	#N/A	#N/A	1105.37
YIL147C	SLN1	0.0922823	#N/A	0.46	#N/A	#N/A	0.00189442	1105.43
YPL269W	KAR9	0.0431227	0.0381908	0.34	0.0129849	#N/A	#N/A	1105.8
YMR306W	FKS3	0.10391	0.0288958	0.28	0.00809083	#N/A	#N/A	1106
YPL089C	RLM1	0.212376	#N/A	9.3	#N/A	#N/A	#N/A	1106.87
YDR275W	BSC2	0.360824	#N/A	0.68	#N/A	#N/A	#N/A	1107.9
YNR041C	COQ2	0.130522	0.04592	2.45	0.112504	#N/A	#N/A	1108.05
YGL160W	AIM14	#N/A	0.0502996	1.11	0.0558326	#N/A	#N/A	1108.62
YGR006W	PRP18	0.117143	0.0726395	0.33	0.023971	#N/A	0.00114704	1109.85
YNL077W	APJ1	0.0857804	#N/A	0.73	#N/A	#N/A	#N/A	1110.09
YKL043W	PHD1	0.218327	0.0244848	9.63	0.235788	#N/A	#N/A	1111.8
YIL122W	POG1	0.0876014	0.0292572	1.23	0.0359863	#N/A	#N/A	1115.89
YOL100W	PKH2	0.136201	0.0168559	1.16	0.0195528	#N/A	#N/A	1116.22
YJR138W	IML1	#N/A	#N/A	1.07	#N/A	#N/A	0.00150713	1116.45
YOL096C	COQ3	0.0891744	0.0231079	0.93	0.0214903	#N/A	0.00200344	1117.75
YJL013C	MAD3	0.0614646	0.0429496	0.35	0.0150324	#N/A	#N/A	1118.46
YAL011W	SWC3	0.110558	#N/A	0.6	#N/A	#N/A	0.00104796	1118.74
YAL031C	GIP4	0.094115	0.0386323	0.83	0.0320648	#N/A	0.00141893	1121.68
YDR207C	UME6	0.0896376	0.040098	0.93	0.0372912	#N/A	0.00113134	1122.05
YLL055W	YCT1	0.0372648	0.00581171	0.5	0.00290586	#N/A	#N/A	1122.29
YNL094W	APP1	0.102025	0.0695316	2.97	0.206509	#N/A	0.00237602	1123.68
YMR185W	RTP1	0.0555131	0.0711452	0.75	0.0533589	#N/A	0.00139309	1124.31
YGR003W	CUL3	0.0711899	#N/A	0.76	#N/A	#N/A	0.000472519	1124.48
YAR031W	PRM9	0.0651606	0.0304806	0.54	0.0164595	#N/A	0.00591731	1124.75
YKR005C	YKR005C	#N/A	0.0197127	0.32	0.00630806	#N/A	#N/A	1125.99
YML122C	YML122C	#N/A	0.0570157	0.27	0.0153942	#N/A	#N/A	1125.99
YNR011C	PRP2	0.0782108	0.0712614	0.6	0.0427568	#N/A	0.00178997	1126.58
YBL071C	YBL071C	#N/A	0.0236481	6.15	0.145436	#N/A	#N/A	1127.65
YOR073W	SGO1	0.0903674	#N/A	0.74	#N/A	#N/A	#N/A	1128
YER098W	UBP9	0.0267465	0.0152712	0.35	0.00534492	#N/A	#N/A	1128.05
YHL043W	ECM34	#N/A	#N/A	#N/A	#N/A	#N/A	#N/A	1128.48
YCR045C	RRT12	0.12447	#N/A	0.93	#N/A	#N/A	#N/A	1129.31
YCR040W	MATALPHA1	#N/A	0.0854483	#N/A	#N/A	#N/A	#N/A	1129.31
YPR022C	SDD4	0.117908	0.0371766	0.21	0.00780708	#N/A	#N/A	1129.4
YDL139C	SCM3	0.0903955	0.0408522	0.31	0.0126642	#N/A	0.0026466	1130.08
YER129W	SAK1	0.130806	#N/A	0.61	#N/A	#N/A	0.000245533	1130.11
YDL218W	YDL218W	0.0349113	0.0190316	0.27	0.00513854	#N/A	#N/A	1130.14
YNL196C	SLZ1	0.0540296	#N/A	0.31	#N/A	#N/A	#N/A	1130.14
YNR055C	HOL1	0.200941	0.0294717	2.06	0.0607116	#N/A	#N/A	1130.92
YNL023C	FAP1	0.108229	0.054855	0.58	0.0318159	#N/A	0.00163156	1131.67
YER106W	MAM1	#N/A	#N/A	0.09	#N/A	#N/A	#N/A	1131.81
YEL035C	UTR5	0.495165	0.0137739	#N/A	#N/A	#N/A	#N/A	1132.64
YGR131W	FHN1	0.172364	0.007054	0.29	0.00204566	#N/A	#N/A	1133.47
YMR026C	PEX12	0.0648032	0.0335055	1.16	0.0388663	#N/A	0.00144891	1133.73
YKR044W	UIP5	0.25769	0.0197718	#N/A	#N/A	#N/A	#N/A	1134.04
YLR266C	PDR8	0.0854479	#N/A	0.16	#N/A	#N/A	#N/A	1134.3
YDR414C	ERD1	0.089505	#N/A	2.98	#N/A	#N/A	#N/A	1134.3
YNL273W	TOF1	0.0354541	0.0256621	1.31	0.0336173	#N/A	0.00154835	1134.64
YLR233C	EST1	0.0782516	0.0480264	0.29	0.0139277	#N/A	0.00117925	1134.79
YDR109C	YDR109C	#N/A	#N/A	0.76	#N/A	#N/A	0.00141747	1134.84
YEL057C	SDD1	0.0383523	0.00721163	0.48	0.00346158	#N/A	#N/A	1135.13
YIL164C	NIT1	0.184436	#N/A	0.75	#N/A	#N/A	#N/A	1135.13
YGR050C	YGR050C	0.210906	#N/A	0.68	#N/A	#N/A	#N/A	1135.96
YIL089W	YIL089W	#N/A	0.0108741	0.43	0.00467587	#N/A	#N/A	1136.8
YBR019C	GAL10	0.0432499	0.0375832	0.42	0.0157849	#N/A	#N/A	1136.8
YKL162C	YKL162C	0.0176943	0.00718564	9.46	0.0679762	#N/A	#N/A	1137.34
YER180C	ISC10	0.170094	0.0210691	3.99	0.0840656	#N/A	#N/A	1137.63
YBR302C	COS2	#N/A	0.0516813	#N/A	#N/A	#N/A	#N/A	1137.74
YNR072W	HXT17	0.0208844	0.0158074	0.25	0.00395186	#N/A	#N/A	1139.29
YDL246C	SOR2	0.0620613	#N/A	#N/A	#N/A	#N/A	#N/A	1139.29
YPL157W	TGS1	0.236772	#N/A	1.17	#N/A	#N/A	#N/A	1139.46
YPR078C	YPR078C	0.0586464	0.0138667	0.7	0.0097067	#N/A	#N/A	1140.12
YMR085W	YMR085W	0.0244647	0.0191506	0.48	0.00919228	#N/A	#N/A	1140.96
YNR060W	FRE4	0.0512657	0.0243411	0.92	0.0223938	#N/A	#N/A	1140.96
YEL076C	YEL076C	#N/A	0.150411	#N/A	#N/A	#N/A	#N/A	1140.96
YOL026C	MIM1	#N/A	0.0357763	#N/A	#N/A	#N/A	0.000198313	1141.95
YBR050C	REG2	0.0672157	0.0123127	0.35	0.00430946	#N/A	#N/A	1142.62
YOL083W	ATG34	0.0181849	0.00752023	0.27	0.00203046	#N/A	0.00162536	1143.45
YMR279C	YMR279C	0.0723819	#N/A	0.51	#N/A	#N/A	#N/A	1144.29
YIL158W	AIM20	0.181159	0.0542036	2.12	0.114912	#N/A	#N/A	1144.96
YFL061W	DDI2	0.0223889	#N/A	#N/A	#N/A	#N/A	#N/A	1145.95
YKR063C	LAS1	0.113654	0.025853	0.53	0.0137021	#N/A	0.00137747	1146.2
YGL243W	TAD1	0.0379288	0.0625054	#N/A	#N/A	#N/A	0.00466242	1146.25
YJL210W	PEX2	0.10364	0.0431191	2.46	0.106073	#N/A	0.00200553	1146.76
YOR030W	DFG16	0.0838753	#N/A	0.99	#N/A	#N/A	#N/A	1147.62
YKL048C	ELM1	0.133619	#N/A	0.27	#N/A	#N/A	0.00170175	1147.74
YJL027C	YJL027C	#N/A	0.0195291	0.13	0.00253878	#N/A	#N/A	1148.45
YHL006C	SHU1	0.197512	0.0245713	1.38	0.0339084	#N/A	#N/A	1148.45
YDR309C	GIC2	0.168571	0.0662695	#N/A	#N/A	#N/A	0.0229976	1148.55
YGR169C	PUS6	#N/A	0.0222373	0.43	0.00956203	#N/A	#N/A	1149.28
YJL222W	VTH2	0.0472239	0.0390189	#N/A	#N/A	#N/A	#N/A	1149.3
YKL208W	CBT1	0.0641363	0.0296209	0.76	0.0225119	#N/A	#N/A	1149.78
YCR068W	ATG15	0.11336	0.0632495	0.41	0.0259323	#N/A	#N/A	1150.02
YBR228W	SLX1	#N/A	#N/A	0.63	#N/A	#N/A	#N/A	1150.12
YLR376C	PSY3	0.0765765	0.0303094	0.46	0.0139423	#N/A	#N/A	1150.26
YOR003W	YSP3	0.0352956	0.0213193	0.28	0.0059694	#N/A	#N/A	1150.59
YLR464W	YLR464W	#N/A	#N/A	3.62	#N/A	#N/A	#N/A	1151.79
YDR073W	SNF11	0.318823	#N/A	2.74	#N/A	#N/A	#N/A	1152.01
YLR176C	RFX1	0.0312455	0.0309771	0.28	0.0086736	#N/A	0.00185966	1152.11
YAL037W	YAL037W	0.0273964	0.00789099	0.19	0.00149929	#N/A	#N/A	1152.62
YBR076W	ECM8	#N/A	0.0139169	0.4	0.00556675	#N/A	#N/A	1152.62
YDR072C	IPT1	0.248621	0.0235622	2.9	0.0683304	#N/A	#N/A	1152.75
YLR318W	EST2	#N/A	#N/A	0.25	#N/A	#N/A	#N/A	1154.29
YPR064W	YPR064W	0.0543073	#N/A	0.22	#N/A	#N/A	#N/A	1155.13
YNL289W	PCL1	0.0499601	#N/A	2.46	#N/A	#N/A	#N/A	1155.9
YOL015W	IRC10	0.033906	0.0110946	0.45	0.00499256	#N/A	#N/A	1156.4
YLR193C	UPS1	0.0815147	0.032967	1.72	0.0567033	#N/A	#N/A	1156.5
YNL328C	MDJ2	0.151622	#N/A	#N/A	#N/A	#N/A	0.00217131	1156.77
YPR199C	ARR1	0.0838355	0.0446345	1.94	0.086591	#N/A	#N/A	1156.8
YBL020W	RFT1	0.0736039	0.0618609	1.56	0.096503	#N/A	#N/A	1156.87
YEL008W	YEL008W	0.123396	#N/A	0.29	#N/A	#N/A	#N/A	1157.63
YPR071W	YPR071W	0.040634	#N/A	1.69	#N/A	#N/A	#N/A	1157.83
YBL013W	FMT1	#N/A	#N/A	0.58	#N/A	#N/A	0.000404245	1158.31
YPL005W	AEP3	0.0687937	0.0114877	0.29	0.00333143	#N/A	#N/A	1159.12
YPR046W	MCM16	0.0692555	#N/A	0.92	#N/A	#N/A	#N/A	1159.24
YNL080C	EOS1	0.078964	0.0354449	1.89	0.0669909	#N/A	#N/A	1160.78
YER066W	RRT13	0.078049	0.0186513	0.42	0.00783353	#N/A	#N/A	1161.81
YNL058C	YNL058C	0.0912828	0.0355323	5.3	0.188321	#N/A	#N/A	1162.08
YFL009W	CDC4	0.104517	0.0201928	0.78	0.0157504	#N/A	0.011447	1162.14
YML077W	BET5	0.077404	0.0222335	4.68	0.104053	#N/A	#N/A	1162.85
YGL051W	MST27	0.0484634	0.0517478	0.63	0.0326011	#N/A	#N/A	1163.48
YDL170W	UGA3	#N/A	0.0213233	0.26	0.00554407	#N/A	#N/A	1163.68
YDR018C	YDR018C	0.0792828	0.019158	0.45	0.0086211	#N/A	#N/A	1165.15
YFR012W	DCV1	#N/A	#N/A	0.35	#N/A	#N/A	#N/A	1165.98
YKL044W	MMO1	#N/A	0.0221717	#N/A	#N/A	#N/A	#N/A	1165.98
YHR054C	YHR054C	#N/A	0.16955	#N/A	#N/A	#N/A	#N/A	1166.82
YAR023C	YAR023C	#N/A	#N/A	0.77	#N/A	#N/A	#N/A	1167.66
YOL068C	HST1	0.289104	0.0416393	4.07	0.169472	#N/A	0.00169838	1167.68
YKL108W	SLD2	0.0974271	0.0264682	#N/A	#N/A	#N/A	#N/A	1167.71
YIR002C	MPH1	0.146617	0.0351023	0.53	0.0186042	#N/A	0.0026217	1167.88
YHR134W	WSS1	#N/A	0.0290221	1.18	0.0342461	#N/A	#N/A	1168.49
YMR156C	TPP1	0.051779	0.0257432	0.91	0.0234263	#N/A	#N/A	1169.82
YDR415C	YDR415C	0.240739	0.0500176	0.86	0.0430151	#N/A	0.00238882	1170.03
YNL195C	YNL195C	0.0321958	#N/A	0.16	#N/A	#N/A	#N/A	1170.05
YDL180W	YDL180W	0.0468469	0.0207376	0.52	0.0107836	#N/A	#N/A	1170.12
YER011W	TIR1	#N/A	0.014049	8.35	0.117309	#N/A	#N/A	1170.9
YHR189W	PTH1	#N/A	0.0238835	0.87	0.0207787	#N/A	#N/A	1171.03
YGR230W	BNS1	#N/A	0.0242745	#N/A	#N/A	#N/A	#N/A	1171.84
YNL279W	PRM1	#N/A	#N/A	0.9	#N/A	#N/A	#N/A	1172.68
YPL003W	ULA1	#N/A	0.0312624	0.41	0.0128176	#N/A	#N/A	1173.63
YLR323C	CWC24	0.0721336	#N/A	1.42	#N/A	#N/A	0.00204944	1173.72
YNL136W	EAF7	0.166265	0.0383811	1.25	0.0479764	#N/A	0.00147052	1173.77
YER060W	FCY21	0.108591	#N/A	1.91	#N/A	#N/A	#N/A	1173.96
YLR131C	ACE2	0.0917071	#N/A	0.29	#N/A	#N/A	0.00340831	1173.98
YLR241W	CSC1	0.0653312	0.0217416	3.58	0.0778349	#N/A	#N/A	1175.14
YKR010C	TOF2	0.0749899	0.0239931	0.46	0.0110368	#N/A	0.00165488	1176.62
YHL044W	YHL044W	#N/A	0.0284505	0.47	0.0133717	#N/A	#N/A	1176.86
YER115C	SPR6	0.109963	0.0180926	#N/A	#N/A	#N/A	#N/A	1176.86
YLR456W	YLR456W	0.0457862	0.0196786	0.61	0.012004	#N/A	#N/A	1177.15
YHR157W	REC104	0.0419224	#N/A	0.21	#N/A	#N/A	#N/A	1178.54
YGL081W	YGL081W	#N/A	#N/A	0.54	#N/A	#N/A	#N/A	1178.54
YDR114C	YDR114C	#N/A	0.0341	0.05	0.001705	#N/A	#N/A	1179.38
YOL137W	BSC6	0.0596562	#N/A	0.63	#N/A	#N/A	#N/A	1179.39
YDL169C	UGX2	#N/A	#N/A	0.34	#N/A	#N/A	#N/A	1180.21
YFR020W	CSS2	#N/A	#N/A	1.48	#N/A	#N/A	#N/A	1180.21
YDR026C	NSI1	0.17799	#N/A	1.22	#N/A	#N/A	#N/A	1180.78
YFR019W	FAB1	0.0768583	#N/A	0.31	#N/A	#N/A	0.00170732	1181.49
YLR070C	XYL2	0.0430149	#N/A	0.29	#N/A	#N/A	#N/A	1181.89
YGL075C	MPS2	0.0612942	#N/A	#N/A	#N/A	#N/A	0.00223604	1182.66
YCR097W	HMRA1	#N/A	0.0297515	#N/A	#N/A	#N/A	#N/A	1182.73
YGR236C	SPG1	#N/A	#N/A	#N/A	#N/A	#N/A	#N/A	1182.73
YML003W	YML003W	#N/A	#N/A	0.21	#N/A	#N/A	#N/A	1183.57
YNL047C	SLM2	0.0764809	0.0700325	0.83	0.058127	#N/A	0.00557093	1183.6
YPL108W	YPL108W	0.167216	#N/A	0.66	#N/A	#N/A	0.00139897	1184.25
YNR071C	YNR071C	#N/A	0.0185589	0.24	0.00445414	#N/A	#N/A	1184.41
YOR378W	AMF1	0.031842	0.0226599	0.36	0.00815758	#N/A	#N/A	1184.41
YOR231W	MKK1	0.0879545	0.0430805	1.29	0.0555739	#N/A	0.00306936	1185.13
YAL015C	NTG1	#N/A	0.00550854	0.72	0.00396615	#N/A	0.00148434	1186.06
YFL012W	YFL012W	#N/A	#N/A	0.35	#N/A	#N/A	#N/A	1186.08
YDL248W	COS7	#N/A	0.0322832	0.6	0.0193699	#N/A	#N/A	1186.57
YPR151C	SUE1	#N/A	#N/A	0.44	#N/A	#N/A	#N/A	1186.92
YML050W	AIM32	0.0700931	0.0249975	0.22	0.00549946	#N/A	#N/A	1187.22
YGL263W	COS12	#N/A	0.0503139	0.22	0.0110691	#N/A	#N/A	1187.76
YMR265C	YMR265C	0.102168	0.0388239	0.79	0.0306709	#N/A	0.0012216	1187.84
YNL230C	ELA1	#N/A	0.0323619	#N/A	#N/A	#N/A	#N/A	1188.01
YIL056W	VHR1	0.143527	0.0254722	7.87	0.200466	#N/A	0.00353587	1188.33
YOL073C	DSC2	0.0743913	0.0198104	0.95	0.0188199	#N/A	#N/A	1189.23
YLL007C	LMO1	0.108971	0.0176825	1.05	0.0185667	#N/A	0.00137236	1189.43
YOR213C	SAS5	0.0711359	#N/A	1.6	#N/A	#N/A	0.00167518	1190.19
YNL295W	MRX6	0.221318	0.0290803	0.76	0.0221011	#N/A	0.00535398	1190.28
YGR066C	YGR066C	#N/A	#N/A	0.14	#N/A	#N/A	#N/A	1190.28
YJL223C	PAU1	#N/A	#N/A	#N/A	#N/A	#N/A	#N/A	1190.28
YAL024C	LTE1	0.0854588	0.0272266	0.24	0.00653438	#N/A	0.00169824	1191.01
YOR363C	PIP2	0.124316	#N/A	0.26	#N/A	#N/A	#N/A	1191.1
YPL147W	PXA1	#N/A	0.044303	0.17	0.00753151	#N/A	#N/A	1192
YJL025W	RRN7	0.0800535	0.0293569	0.58	0.017027	#N/A	#N/A	1192
YKR009C	FOX2	#N/A	0.0195918	1.04	0.0203755	#N/A	#N/A	1192.06
YOR114W	YOR114W	#N/A	0.0356988	0.38	0.0135655	#N/A	#N/A	1192.8
YMR325W	PAU19	#N/A	0.0223683	#N/A	#N/A	#N/A	#N/A	1192.8
YJR159W	SOR1	0.0143886	0.0393306	#N/A	#N/A	#N/A	#N/A	1192.8
YFL058W	THI5	0.0110827	#N/A	#N/A	#N/A	#N/A	#N/A	1192.8
YOL002C	IZH2	0.222913	#N/A	3.91	#N/A	#N/A	0.00429327	1193.17
YLR125W	YLR125W	0.14921	0.0177841	0.69	0.012271	#N/A	#N/A	1193.88
YPL150W	YPL150W	0.0951141	0.00733184	0.4	0.00293274	#N/A	#N/A	1196.19
YHR091C	MSR1	0.0825189	0.0522393	3.27	0.170823	#N/A	#N/A	1197.38
YGR217W	CCH1	0.0921899	#N/A	0.23	#N/A	#N/A	#N/A	1198.47
YDR495C	VPS3	#N/A	#N/A	0.42	#N/A	#N/A	0.00115207	1199.13
YBL029W	YBL029W	#N/A	0.040286	0.67	0.0269916	#N/A	#N/A	1199.38
YOR156C	NFI1	0.105385	0.0460161	0.96	0.0441755	#N/A	#N/A	1199.72
YMR126C	DLT1	0.0605867	0.0338544	1.09	0.0369012	#N/A	#N/A	1200
YPL083C	SEN54	0.0706473	0.0330105	0.39	0.0128741	#N/A	0.00139004	1200.42
YGL262W	YGL262W	#N/A	#N/A	0.62	#N/A	#N/A	#N/A	1202.04
YGL034C	YGL034C	#N/A	#N/A	#N/A	#N/A	#N/A	#N/A	1202.04
YLR117C	CLF1	0.136133	0.0301259	1.07	0.0322347	#N/A	0.00269411	1202.67
YCR008W	SAT4	0.153587	0.0271185	3.26	0.0884064	#N/A	0.00237209	1202.94
YHL047C	ARN2	0.117214	0.0266552	1.21	0.0322527	#N/A	#N/A	1204
YLR460C	YLR460C	0.0328946	0.0273202	1.99	0.0543673	#N/A	#N/A	1204.38
YER135C	YER135C	#N/A	0.0158287	0.13	0.00205774	#N/A	#N/A	1205.41
YOR219C	STE13	0.0817626	0.0420959	1.17	0.0492522	#N/A	0.00129579	1205.81
YNR031C	SSK2	0.131207	0.0543086	#N/A	#N/A	#N/A	#N/A	1207.02
YNL042W	BOP3	0.107999	0.0629697	#N/A	#N/A	#N/A	#N/A	1207.12
YDR209C	YDR209C	0.267757	0.0272454	7.15	0.194805	#N/A	#N/A	1207.93
YGL215W	CLG1	0.141822	0.0149375	3.69	0.0551193	#N/A	#N/A	1208.77
YLR316C	TAD3	0.299792	0.0210042	1.4	0.0294059	#N/A	0.00173309	1210.4
YCL026C-A	FRM2	#N/A	#N/A	#N/A	#N/A	#N/A	#N/A	1213.83
YCR085W	YCR085W	#N/A	#N/A	#N/A	#N/A	#N/A	#N/A	1213.83
YPL054W	LEE1	0.0249947	0.0118672	0.32	0.00379749	#N/A	#N/A	1214.67
YJR107W	LIH1	0.124851	0.0231978	0.89	0.020646	#N/A	#N/A	1214.67
YER116C	SLX8	0.0753154	0.0410593	1.85	0.0759597	#N/A	#N/A	1214.67
YDR179C	CSN9	0.0381658	0.0244046	1.73	0.04222	#N/A	0.00152043	1215.37
YGL183C	MND1	#N/A	0.0345655	0.13	0.00449352	#N/A	#N/A	1216.36
YLL053C	YLL053C	0.221597	0.0154884	6.98	0.108109	#N/A	#N/A	1216.36
YCR079W	PTC6	0.15384	#N/A	2.37	#N/A	#N/A	0.000585917	1216.39
YJR040W	GEF1	0.0800645	0.0508731	1.15	0.0585041	#N/A	0.00088138	1218.32
YMR262W	YMR262W	0.097626	#N/A	0.47	#N/A	#N/A	#N/A	1218.39
YGR153W	YGR153W	#N/A	0.0223101	0.35	0.00780852	#N/A	#N/A	1218.89
YAL064W-B	YAL064W-B	0.0670362	0.0233009	#N/A	#N/A	#N/A	#N/A	1218.89
YJL058C	BIT61	0.0407089	#N/A	0.47	#N/A	#N/A	#N/A	1220.17
YHL049C	YHL049C	#N/A	#N/A	#N/A	#N/A	#N/A	#N/A	1220.57
YGL036W	YGL036W	#N/A	0.0125617	#N/A	#N/A	#N/A	0.00292295	1221.22
YLR404W	SEI1	0.081098	0.0301556	1.05	0.0316634	#N/A	#N/A	1221.23
YIL072W	HOP1	0.0264831	#N/A	0.26	#N/A	#N/A	#N/A	1222.26
YIL045W	PIG2	#N/A	0.0411469	2.24	0.0921691	#N/A	#N/A	1222.3
YBR240C	THI2	#N/A	#N/A	#N/A	#N/A	#N/A	#N/A	1225.64
YLR161W	YLR161W	#N/A	#N/A	#N/A	#N/A	#N/A	#N/A	1225.64
YJL205C	NCE101	#N/A	#N/A	#N/A	#N/A	#N/A	0.00206656	1225.83
YBL052C	SAS3	0.10546	0.0621156	0.94	0.0583887	#N/A	#N/A	1226.37
YMR063W	RIM9	0.0815754	0.0626937	0.7	0.0438856	#N/A	#N/A	1226.67
YJR094C	IME1	0.0383963	#N/A	0.61	#N/A	#N/A	#N/A	1227.33
YMR160W	YMR160W	#N/A	0.0369559	0.24	0.00886943	#N/A	#N/A	1227.61
YPL264C	YPL264C	0.1396	#N/A	#N/A	#N/A	#N/A	#N/A	1228.17
YJL077C	ICS3	#N/A	#N/A	1.54	#N/A	#N/A	#N/A	1229.01
YML100W-A	YML100W-A	#N/A	0.023682	#N/A	#N/A	#N/A	#N/A	1229.01
YIL139C	REV7	#N/A	#N/A	#N/A	#N/A	#N/A	#N/A	1229.86
YIR015W	RPR2	0.400577	#N/A	0.92	#N/A	#N/A	0.00219079	1230.51
YGL168W	HUR1	0.168954	0.035719	#N/A	#N/A	#N/A	#N/A	1232.39
YDR255C	RMD5	0.0700068	0.0164812	0.63	0.0103831	#N/A	0.0011479	1232.79
YPR001W	CIT3	0.0387018	0.0185414	0.44	0.00815822	#N/A	0.000985318	1232.97
YJR136C	TTI2	0.0836417	#N/A	#N/A	#N/A	#N/A	#N/A	1233.2
YJR146W	YJR146W	0.139104	0.0308693	#N/A	#N/A	#N/A	#N/A	1233.22
YOR268C	YOR268C	0.116777	0.0103684	#N/A	#N/A	#N/A	#N/A	1235.78
YBR175W	SWD3	0.0983089	0.0117885	4.38	0.0516335	#N/A	#N/A	1237.54
YNL211C	MRX7	#N/A	0.0229317	1.43	0.0327923	#N/A	#N/A	1237.65
YDL197C	ASF2	#N/A	#N/A	1.74	#N/A	#N/A	0.00268928	1239.5
YPL250C	ATG41	0.716716	0.0216831	2.54	0.055075	#N/A	#N/A	1239.7
YLR037C	PAU23	#N/A	#N/A	0.47	#N/A	#N/A	#N/A	1240.85
YGL230C	YGL230C	0.254628	0.0179868	#N/A	#N/A	#N/A	#N/A	1240.85
YOR113W	AZF1	#N/A	0.0364697	0.33	0.012035	#N/A	0.00375686	1241.62
YIL002C	INP51	#N/A	0.089091	0.61	0.0543455	#N/A	#N/A	1241.65
YPR003C	YPR003C	0.033171	0.0345069	0.57	0.0196689	#N/A	#N/A	1242.38
YOR284W	HUA2	0.0417814	0.044947	0.54	0.0242714	#N/A	#N/A	1243.34
YOR387C	YOR387C	#N/A	0.00410855	#N/A	#N/A	#N/A	#N/A	1243.52
YDR366C	YDR366C	0.0223528	0.0122869	0.22	0.00270311	#N/A	#N/A	1244.24
YOR192C	THI72	0.0463699	0.0145181	0.26	0.00377472	#N/A	#N/A	1244.24
YMR244W	YMR244W	0.0259189	#N/A	0.17	#N/A	#N/A	#N/A	1244.24
YOR166C	SWT1	0.117084	#N/A	0.65	#N/A	#N/A	0.000791971	1244.78
YLR307W	CDA1	#N/A	0.0255704	0.13	0.00332415	#N/A	#N/A	1245.08
YDR065W	RRG1	0.190994	#N/A	1.62	#N/A	#N/A	#N/A	1245.15
YGL192W	IME4	0.105869	0.0189086	1.57	0.0296865	#N/A	#N/A	1245.93
YOL025W	LAG2	0.0481539	0.0303632	0.5	0.0151816	#N/A	0.00113651	1246.36
YHR021W-A	ECM12	#N/A	0.0109737	#N/A	#N/A	#N/A	#N/A	1246.78
YPL282C	PAU22	#N/A	0.0249691	#N/A	#N/A	#N/A	#N/A	1246.78
YJR108W	ABM1	0.0753834	0.0276224	#N/A	#N/A	#N/A	#N/A	1247.63
YBL008W	HIR1	#N/A	#N/A	0.27	#N/A	#N/A	0.00134068	1248.18
YIR010W	DSN1	0.114589	0.0432485	1.7	0.0735224	#N/A	0.00274923	1248.57
YHR079C-A	SAE3	#N/A	0.0221748	#N/A	#N/A	#N/A	#N/A	1249.32
YHR185C	PFS1	#N/A	#N/A	#N/A	#N/A	#N/A	#N/A	1249.32
YNL187W	SWT21	0.164784	#N/A	1.04	#N/A	#N/A	#N/A	1250.17
YER111C	SWI4	#N/A	#N/A	#N/A	#N/A	#N/A	0.00201561	1250.42
YOR305W	RRG7	0.11297	0.0498402	#N/A	#N/A	#N/A	#N/A	1250.59
YLR297W	YLR297W	0.236772	0.0245592	2.2	0.0540302	#N/A	#N/A	1250.6
YDL138W	RGT2	#N/A	0.0397391	0.51	0.020267	#N/A	#N/A	1251.86
YGL258W-A	YGL258W-A	#N/A	#N/A	#N/A	#N/A	#N/A	#N/A	1251.86
YKR022C	NTR2	0.101821	0.0666917	0.48	0.032012	#N/A	#N/A	1252.51
YPR122W	AXL1	0.0925824	#N/A	0.29	#N/A	#N/A	#N/A	1252.54
YDR317W	HIM1	0.0322518	#N/A	0.16	#N/A	#N/A	#N/A	1253.56
YLR263W	RED1	0.0455282	#N/A	0.53	#N/A	#N/A	#N/A	1255.26
YDR009W	GAL3	0.0443255	#N/A	0.27	#N/A	#N/A	#N/A	1256.09
YDR440W	DOT1	0.0677529	0.0688896	#N/A	#N/A	#N/A	0.00187365	1256.29
YGL059W	PKP2	#N/A	0.0186158	0.49	0.00912176	#N/A	#N/A	1256.61
YER170W	ADK2	0.0713	0.0360526	1.39	0.0501131	#N/A	0.00413102	1257.29
YFL064C	YFL064C	#N/A	0.213124	0.27	0.0575435	#N/A	#N/A	1258.65
YMR283C	RIT1	0.0881714	0.03653	1.01	0.0368952	#N/A	0.0014836	1260.06
YMR036C	MIH1	0.0765287	#N/A	0.55	#N/A	#N/A	#N/A	1260.96
YPL267W	ACM1	0.069513	0.0295398	0.87	0.0256996	#N/A	#N/A	1261.8
YNL332W	THI12	0.0094117	#N/A	#N/A	#N/A	#N/A	#N/A	1262.04
YHR159W	TDA11	0.0747868	0.0283085	0.37	0.0104742	#N/A	0.0015422	1262.59
YER096W	SHC1	#N/A	0.00997703	#N/A	#N/A	#N/A	#N/A	1263
YMR138W	CIN4	0.0872435	#N/A	#N/A	#N/A	#N/A	#N/A	1264.18
YDR014W	RAD61	#N/A	0.0307008	1.26	0.038683	#N/A	#N/A	1265.31
YCL008C	STP22	0.108333	0.0266965	1.09	0.0290992	#N/A	#N/A	1265.39
YML076C	WAR1	0.0641642	0.0360691	0.49	0.0176738	#N/A	0.00196313	1265.93
YNL167C	SKO1	0.112724	0.0286925	0.7	0.0200847	#N/A	0.00249404	1266.11
YMR273C	ZDS1	0.19323	#N/A	0.57	#N/A	#N/A	#N/A	1266.66
YBR027C	YBR027C	#N/A	0.019955	0.27	0.00538786	#N/A	#N/A	1267.14
YKL168C	KKQ8	0.0808832	0.0413387	0.35	0.0144685	#N/A	0.00155007	1268.02
YGR134W	CAF130	#N/A	0.0232247	0.74	0.0171863	#N/A	0.00132499	1268.16
YDR416W	SYF1	0.145872	#N/A	#N/A	#N/A	#N/A	0.00145134	1270.09
YOR127W	RGA1	0.128015	0.0437746	0.79	0.0345819	#N/A	#N/A	1270.26
YNR009W	NRM1	0.122983	0.0908145	#N/A	#N/A	#N/A	#N/A	1270.35
YLR013W	GAT3	#N/A	#N/A	#N/A	#N/A	#N/A	#N/A	1270.54
YKR054C	DYN1	0.0575608	0.0217693	0.29	0.00631311	#N/A	0.00111934	1270.98
YFL065C	YFL065C	#N/A	#N/A	#N/A	#N/A	#N/A	#N/A	1272.24
YAL051W	OAF1	0.0409066	#N/A	0.74	#N/A	#N/A	0.00800555	1272.35
YAR019C	CDC15	0.0407559	0.0284034	1.12	0.0318118	#N/A	0.000753772	1272.78
YLR204W	QRI5	0.398817	0.0470705	4.27	0.200991	#N/A	#N/A	1274.79
YML083C	YML083C	0.0228717	#N/A	0.24	#N/A	#N/A	#N/A	1274.79
YHL005C	YHL005C	#N/A	#N/A	#N/A	#N/A	#N/A	#N/A	1274.79
YBR063C	YBR063C	0.0493043	0.0204263	0.59	0.0120515	#N/A	#N/A	1275.64
YLL058W	YLL058W	0.0706426	0.0286876	#N/A	#N/A	#N/A	#N/A	1276.37
YBR285W	YBR285W	#N/A	#N/A	#N/A	#N/A	#N/A	#N/A	1276.5
YMR207C	HFA1	0.0782876	#N/A	1.16	#N/A	#N/A	#N/A	1277.41
YER005W	YND1	0.139067	0.0102315	#N/A	#N/A	#N/A	0.00116247	1277.61
YML119W	YML119W	0.110665	#N/A	1.09	#N/A	#N/A	#N/A	1277.94
YNL024C	EFM6	0.123499	0.0117755	0.94	0.011069	#N/A	0.00486368	1277.95
YML081W	TDA9	0.16374	#N/A	0.77	#N/A	0.177264	0.00192035	1279.47
YNL260C	LTO1	#N/A	#N/A	0.3	#N/A	#N/A	#N/A	1279.71
YGR052W	FMP48	#N/A	#N/A	0.52	#N/A	#N/A	#N/A	1280.69
YMR040W	YET2	0.104607	0.0189932	1.11	0.0210824	#N/A	#N/A	1280.75
YNL214W	PEX17	0.0721482	0.0400299	0.72	0.0288215	#N/A	0.00180194	1281.41
YMR141C	YMR141C	0.0827827	0.0131701	#N/A	#N/A	#N/A	#N/A	1281.6
YIL013C	PDR11	0.0574886	0.0199922	0.27	0.00539789	#N/A	#N/A	1282.15
YKR091W	SRL3	0.133833	0.00682321	#N/A	#N/A	#N/A	#N/A	1282.92
YLR341W	SPO77	0.0213661	0.0243891	0.25	0.00609728	#N/A	#N/A	1283.31
YJL102W	MEF2	#N/A	0.0239816	0.6	0.014389	#N/A	0.000842863	1283.67
YOR026W	BUB3	0.298881	0.0688607	0.76	0.0523341	#N/A	0.00114589	1283.78
YDL203C	ACK1	0.096677	#N/A	1.47	#N/A	#N/A	0.00154958	1284.31
YOR037W	CYC2	0.128533	#N/A	0.62	#N/A	#N/A	0.00136957	1284.41
YJL051W	IRC8	0.0569825	0.0307402	0.51	0.0156775	#N/A	#N/A	1285.01
YGL186C	TPN1	0.134937	0.0286262	31.78	0.90974	#N/A	#N/A	1287.27
YHR004C	NEM1	0.0714745	0.0195847	#N/A	#N/A	#N/A	#N/A	1287.95
YEL068C	YEL068C	#N/A	0.0189863	4.04	0.0767045	#N/A	#N/A	1288.73
YDL133W	SRF1	#N/A	0.0249889	1.75	0.0437305	#N/A	0.0020821	1289.88
YMR064W	AEP1	0.0719652	0.0717188	0.6	0.0430313	#N/A	#N/A	1290.1
YGL216W	KIP3	0.17866	#N/A	0.71	#N/A	#N/A	0.00229808	1290.56
YGL219C	MDM34	0.0810769	0.0289668	1.42	0.0411329	#N/A	0.0216148	1292.71
YGL118C	YGL118C	#N/A	0.0206937	#N/A	#N/A	#N/A	#N/A	1293.54
YBR276C	PPS1	#N/A	0.0761122	#N/A	#N/A	#N/A	#N/A	1295.02
YER037W	PHM8	0.111249	0.0141272	0.95	0.0134208	#N/A	#N/A	1295.4
YLL060C	GTT2	#N/A	#N/A	2.51	#N/A	#N/A	#N/A	1296.61
YCR010C	ADY2	0.0202681	#N/A	0.2	#N/A	#N/A	#N/A	1298.19
YJL216C	IMA5	0.0588737	0.00858225	0.23	0.00197392	#N/A	#N/A	1298.66
YPR049C	ATG11	0.053875	0.0229409	0.33	0.00757048	#N/A	#N/A	1299.96
YDL241W	YDL241W	0.242918	#N/A	#N/A	#N/A	#N/A	#N/A	1300
YNL101W	AVT4	#N/A	0.0443828	1.66	0.0736754	#N/A	#N/A	1304.73
YJL116C	NCA3	0.0891268	0.0138153	0.44	0.00607872	#N/A	#N/A	1305.07
YPL072W	UBP16	0.110897	0.075486	0.3	0.0226458	#N/A	0.000849315	1305.51
YGL142C	GPI10	0.0443153	0.049168	2.28	0.112103	#N/A	#N/A	1306.79
YGR015C	YGR015C	#N/A	0.0458499	2.39	0.109581	#N/A	#N/A	1308.06
YJR122W	IBA57	0.106406	0.0303901	0.28	0.00850924	#N/A	0.00190915	1308.64
YDR042C	YDR042C	#N/A	0.0098553	#N/A	#N/A	#N/A	#N/A	1308.91
YIL173W	VTH1	0.0614114	#N/A	#N/A	#N/A	#N/A	#N/A	1310.01
YPL189W	GUP2	0.0266111	#N/A	0.23	#N/A	#N/A	#N/A	1311.48
YLR032W	RAD5	0.0830703	0.0324719	0.42	0.0136382	#N/A	0.00186911	1311.81
YOR301W	RAX1	0.29957	0.0705171	#N/A	#N/A	#N/A	0.00402312	1315.83
YML051W	GAL80	0.0622839	0.0218505	1.68	0.0367088	#N/A	#N/A	1317.22
YLR103C	CDC45	0.0766082	#N/A	0.24	#N/A	#N/A	#N/A	1317.43
YHR213W	YHR213W	0.0397822	#N/A	#N/A	#N/A	#N/A	#N/A	1318.33
YOL117W	RRI2	0.0362049	#N/A	0.38	#N/A	#N/A	#N/A	1320
YLR242C	ARV1	0.0360349	0.0490796	1.22	0.0598771	#N/A	#N/A	1321.5
YDR247W	VHS1	#N/A	0.0139093	15.49	0.215455	#N/A	0.00612064	1322.32
YLL025W	PAU17	0.046228	#N/A	#N/A	#N/A	#N/A	#N/A	1322.61
YER075C	PTP3	#N/A	0.0332824	4.25	0.14145	#N/A	0.00295571	1323.57
YPR186C	PZF1	#N/A	#N/A	0.17	#N/A	#N/A	0.00157011	1324.14
YHL042W	YHL042W	#N/A	0.0321349	0.25	0.00803371	#N/A	#N/A	1324.33
YJR120W	YJR120W	#N/A	0.0152709	0.24	0.00366502	#N/A	#N/A	1325.18
YGL226W	MTC3	0.222346	0.0596356	1.54	0.0918389	#N/A	#N/A	1325.32
YOR349W	CIN1	0.0691552	0.0309321	0.26	0.00804235	#N/A	#N/A	1325.53
YLR260W	LCB5	0.141791	0.0183417	1.7	0.0311809	#N/A	0.00150959	1325.96
YMR281W	GPI12	#N/A	0.058459	#N/A	#N/A	#N/A	0.00163385	1330.05
YNL106C	INP52	0.0407204	0.0201634	0.5	0.0100817	#N/A	0.000948139	1332.13
YFL042C	LAM5	#N/A	#N/A	0.85	#N/A	#N/A	0.00212522	1332.28
YPR093C	ASR1	0.1849	#N/A	1.84	#N/A	#N/A	#N/A	1332.9
YDL085W	NDE2	0.0439966	0.0214689	0.14	0.00300565	#N/A	#N/A	1334.63
YDR437W	GPI19	0.161967	#N/A	0.64	#N/A	#N/A	#N/A	1335.21
YLR422W	DCK1	0.0761725	#N/A	1.82	#N/A	#N/A	0.00191232	1336.3
YOR148C	SPP2	#N/A	0.0336636	2.27	0.0764164	#N/A	0.00370961	1336.68
YER119C	AVT6	0.0404922	#N/A	1.68	#N/A	#N/A	#N/A	1336.9
YMR168C	CEP3	#N/A	0.0597903	0.34	0.0203287	#N/A	0.00125094	1337.2
YHL022C	SPO11	#N/A	0.0134807	#N/A	#N/A	#N/A	#N/A	1338.91
YJR058C	APS2	0.0728957	0.0464485	#N/A	#N/A	#N/A	#N/A	1339.02
YIL088C	AVT7	0.0520234	0.0409539	#N/A	#N/A	#N/A	0.00187916	1339.73
YAL064C-A	TDA8	#N/A	0.023868	#N/A	#N/A	#N/A	#N/A	1339.77
YCR082W	AHC2	0.1482	0.0411544	10.48	0.431298	#N/A	0.0123604	1340.98
YMR106C	YKU80	0.0836859	#N/A	#N/A	#N/A	#N/A	0.00123787	1341.1
YNL299W	TRF5	0.118356	0.0389683	0.65	0.0253294	#N/A	#N/A	1343.59
YCR023C	YCR023C	0.116301	0.0304177	0.68	0.020684	#N/A	#N/A	1343.84
YDL199C	YDL199C	0.0208434	0.0170042	0.26	0.00442109	#N/A	#N/A	1344.03
YDL244W	THI13	0.0502393	0.0278408	#N/A	#N/A	#N/A	#N/A	1344.07
YJL056C	ZAP1	0.0566058	0.0275994	0.36	0.00993579	#N/A	#N/A	1344.77
YCL058C	FYV5	#N/A	0.0579348	7.89	0.457105	#N/A	#N/A	1344.93
YDR315C	IPK1	0.0398377	0.0226197	0.78	0.0176434	#N/A	#N/A	1344.93
YMR144W	FDO1	0.0528339	#N/A	0.55	#N/A	0.0693048	#N/A	1345.94
YGR018C	YGR018C	0.41182	#N/A	3.35	#N/A	#N/A	#N/A	1346.65
YOL065C	INP54	0.0822562	0.0286283	1.06	0.030346	#N/A	0.00155065	1346.88
YDL056W	MBP1	0.119096	0.0666693	0.65	0.0433351	#N/A	0.00148624	1347.3
YGR068C	ART5	0.149149	0.0732172	0.69	0.0505199	#N/A	0.00130942	1347.36
YPL077C	YPL077C	0.102827	0.0397299	0.41	0.0162892	#N/A	#N/A	1350.79
YMR166C	MME1	0.0807263	0.0380454	0.49	0.0186422	#N/A	#N/A	1350.9
YNL293W	MSB3	0.0925035	0.0271425	0.35	0.00949987	#N/A	0.0010282	1350.99
YHR100C	GEP4	0.0835963	0.0145311	3.13	0.0454823	#N/A	0.00238794	1351.39
YFR057W	YFR057W	#N/A	#N/A	0.27	#N/A	#N/A	#N/A	1351.81
YOR266W	PNT1	0.0808954	0.0291589	0.55	0.0160374	#N/A	0.00083126	1353.03
YHR119W	SET1	0.124521	0.0627636	0.65	0.0407963	#N/A	0.00249747	1354.19
YJL092W	SRS2	0.107035	0.0235031	0.69	0.0162171	#N/A	0.00211538	1354.84
YOR040W	GLO4	0.542512	0.0131289	0.92	0.0120786	#N/A	0.00185242	1355.51
YBR157C	ICS2	0.13552	#N/A	#N/A	#N/A	#N/A	#N/A	1355.57
YGR140W	CBF2	#N/A	0.0387219	0.5	0.0193609	#N/A	0.000977762	1355.9
YGR227W	DIE2	#N/A	0.0661565	1.42	0.0939422	#N/A	#N/A	1356.75
YMR098C	ATP25	0.0677224	0.0384101	1.31	0.0503173	#N/A	#N/A	1359.66
YLR239C	LIP2	0.069975	0.0257916	1.14	0.0294025	#N/A	#N/A	1360.05
YGL064C	MRH4	0.107162	#N/A	0.42	#N/A	#N/A	0.00157985	1361.13
YCL039W	GID7	#N/A	#N/A	0.78	#N/A	#N/A	0.00119045	1361.16
YDR191W	HST4	0.077131	#N/A	0.81	#N/A	#N/A	0.00099238	1362.45
YDR338C	YDR338C	0.0668208	#N/A	0.48	#N/A	#N/A	#N/A	1363.01
YGR150C	CCM1	0.0958333	#N/A	0.67	#N/A	#N/A	0.00168778	1365.02
YOL159C	CSS3	0.0830087	#N/A	1.83	#N/A	#N/A	#N/A	1365.13
YEL069C	HXT13	#N/A	#N/A	0.29	#N/A	#N/A	#N/A	1365.59
YER045C	ACA1	#N/A	0.0277657	0.79	0.0219349	#N/A	#N/A	1366
YJL046W	AIM22	0.0676852	0.0371939	0.66	0.024548	#N/A	0.00129371	1366.1
YPL219W	PCL8	0.0827997	#N/A	0.6	#N/A	#N/A	0.0015092	1366.62
YKL146W	AVT3	0.104294	0.035067	#N/A	#N/A	#N/A	#N/A	1367.02
YAR003W	SWD1	0.0947554	#N/A	0.86	#N/A	#N/A	#N/A	1369.14
YLL019C	KNS1	0.163302	0.0229847	1.32	0.0303398	#N/A	0.000661949	1369.31
YNL339C	YRF1-6	#N/A	0.0491414	#N/A	#N/A	#N/A	#N/A	1369.93
YDL245C	HXT15	0.0192243	#N/A	#N/A	#N/A	#N/A	#N/A	1370.17
YLR057W	MNL2	0.0726048	#N/A	0.46	#N/A	#N/A	#N/A	1373.22
YDL091C	UBX3	0.0705653	#N/A	0.88	#N/A	#N/A	0.00205985	1374.85
YDR323C	PEP7	0.050641	#N/A	#N/A	#N/A	#N/A	0.00132623	1375.19
YLR256W	HAP1	#N/A	#N/A	3.23	#N/A	#N/A	0.00517423	1375.49
YER033C	ZRG8	#N/A	#N/A	0.5	#N/A	#N/A	#N/A	1375.66
YER041W	YEN1	#N/A	#N/A	0.21	#N/A	#N/A	#N/A	1376.05
YKL034W	TUL1	0.0622576	#N/A	0.75	#N/A	#N/A	#N/A	1376.56
YBR275C	RIF1	0.105186	#N/A	0.52	#N/A	#N/A	0.00178798	1377.46
YIR032C	DAL3	0.0774426	#N/A	0.57	#N/A	#N/A	#N/A	1377.69
YCL024W	KCC4	0.0478613	0.0932272	0.29	0.0270359	#N/A	0.00156148	1378.69
YPL068C	YPL068C	0.0641828	0.0335536	1.24	0.0416064	#N/A	#N/A	1380.47
YMR081C	ISF1	0.110691	#N/A	1.42	#N/A	#N/A	#N/A	1380.52
YCR100C	YCR100C	0.0616411	0.0389498	0.26	0.010127	#N/A	#N/A	1381.4
YNL240C	NAR1	0.17446	0.0610242	#N/A	#N/A	#N/A	#N/A	1382
YPL038W	MET31	0.227292	0.0508847	#N/A	#N/A	#N/A	0.00381335	1382.99
YBL059W	YBL059W	0.115128	0.0305153	#N/A	#N/A	#N/A	#N/A	1383.03
YEL020C	PXP1	0.123496	0.021828	0.57	0.0124419	#N/A	0.00102864	1383.04
YGL134W	PCL10	0.0919047	0.034969	0.98	0.0342696	#N/A	#N/A	1383.15
YNL304W	YPT11	0.0676192	0.0222451	#N/A	#N/A	#N/A	0.000817084	1383.68
YOR186W	YOR186W	#N/A	0.0157325	0.12	0.0018879	#N/A	#N/A	1384.59
YCL021W-A	YCL021W-A	0.0734462	#N/A	#N/A	#N/A	#N/A	#N/A	1384.59
YER047C	SAP1	0.109885	0.0568001	0.44	0.024992	#N/A	0.00155826	1385.05
YOR205C	GEP3	0.115676	0.0343807	0.41	0.0140961	#N/A	0.00169042	1385.45
YDR306C	YDR306C	0.0617106	#N/A	0.86	#N/A	#N/A	#N/A	1386.33
YDR370C	DXO1	#N/A	#N/A	1	#N/A	#N/A	0.00397473	1387.25
YGL032C	AGA2	#N/A	0.0231486	#N/A	#N/A	#N/A	#N/A	1387.95
YLR039C	RIC1	0.0911044	0.0186463	0.27	0.0050345	#N/A	#N/A	1388.53
YIL146C	ATG32	0.037566	0.022907	0.42	0.00962093	#N/A	#N/A	1389.5
YPL175W	SPT14	0.125595	0.0430776	#N/A	#N/A	#N/A	#N/A	1389.69
YNL127W	FAR11	0.0768761	#N/A	0.58	#N/A	#N/A	0.00146586	1390.26
YPL281C	ERR2	0.0053164	#N/A	#N/A	#N/A	#N/A	#N/A	1391.68
YDR186C	YDR186C	#N/A	#N/A	1.49	#N/A	#N/A	0.00568654	1392.01
YGL138C	YGL138C	#N/A	#N/A	0.16	#N/A	#N/A	#N/A	1392.01
YOL103W	ITR2	0.116199	0.0602133	#N/A	#N/A	#N/A	#N/A	1392.88
YNL083W	SAL1	0.0895267	0.0535804	1.14	0.0610817	#N/A	0.00788134	1393.63
YHR191C	CTF8	0.197469	0.0132762	#N/A	#N/A	#N/A	0.00130165	1394.23
YKL020C	SPT23	0.180065	0.0188078	2.97	0.0558592	#N/A	#N/A	1394.27
YLL004W	ORC3	0.0966127	#N/A	0.45	#N/A	#N/A	0.00135736	1396.16
YJL218W	YJL218W	#N/A	0.0475431	#N/A	#N/A	#N/A	0.00211474	1396.17
YHL023C	NPR3	0.0775674	0.0386764	1.43	0.0553073	#N/A	0.00120401	1396.55
YHL027W	RIM101	0.140608	0.0300194	0.72	0.021614	#N/A	0.0162009	1396.95
YDR489W	SLD5	0.0715604	0.0571037	0.89	0.0508223	#N/A	0.00122407	1397.61
YNL217W	YNL217W	0.194001	0.06142	7.92	0.486447	#N/A	0.00216626	1400.22
YFR048W	RMD8	#N/A	0.027558	2.69	0.074131	#N/A	#N/A	1400.22
YAR033W	MST28	0.0515081	#N/A	0.85	#N/A	#N/A	#N/A	1400.76
YNL140C	YNL140C	0.18047	0.0287794	1.19	0.0342475	#N/A	#N/A	1402.34
YJR115W	YJR115W	0.270515	0.0188885	0.84	0.0158663	#N/A	#N/A	1404.51
YDR052C	DBF4	#N/A	#N/A	1.12	#N/A	#N/A	0.00184684	1404.56
YJL004C	SYS1	0.160231	0.0370594	5.46	0.202345	#N/A	#N/A	1405.28
YEL033W	MTC7	0.20172	0.021244	#N/A	#N/A	#N/A	#N/A	1405.38
YPL104W	MSD1	#N/A	0.0324337	0.83	0.02692	#N/A	0.00178252	1405.46
YER013W	PRP22	0.0647733	#N/A	1.2	#N/A	#N/A	0.00219962	1405.8
YML107C	PML39	0.178172	#N/A	0.58	#N/A	#N/A	0.00212025	1406.4
YDR180W	SCC2	#N/A	0.0308289	0.32	0.00986523	#N/A	0.00189405	1407.06
YNL107W	YAF9	#N/A	0.0340401	1.47	0.0500389	#N/A	0.00175463	1407.12
YBL025W	RRN10	0.133873	#N/A	#N/A	#N/A	#N/A	0.00266164	1407.99
YJL161W	FMP33	0.0805789	0.0202273	0.52	0.0105182	#N/A	#N/A	1408.08
YBR237W	PRP5	0.110178	0.0479269	0.28	0.0134195	#N/A	#N/A	1408.27
YDR313C	PIB1	0.114436	0.0270725	2.39	0.0647032	#N/A	0.00582113	1410.04
YNL321W	VNX1	#N/A	0.0566789	0.8	0.0453431	#N/A	#N/A	1411.01
YBL097W	BRN1	#N/A	0.0288788	0.06	0.00173273	#N/A	#N/A	1411.73
YGR056W	RSC1	#N/A	0.108983	0.41	0.0446832	#N/A	#N/A	1414.84
YIL160C	POT1	0.0449972	0.0119983	0.32	0.00383946	#N/A	#N/A	1416.05
YPL075W	GCR1	0.240398	0.0733395	1.72	0.126144	#N/A	0.001166	1416.66
YOR107W	RGS2	0.148541	#N/A	2.12	#N/A	#N/A	#N/A	1416.66
YGR058W	PEF1	0.0506893	#N/A	1.54	#N/A	#N/A	0.00242306	1416.73
YLR091W	GEP5	0.160138	0.0338394	1.94	0.0656485	#N/A	0.00346318	1417.9
YFL024C	EPL1	#N/A	#N/A	0.54	#N/A	#N/A	0.00144795	1418.42
YPR152C	URN1	#N/A	0.0151622	0.88	0.0133428	#N/A	0.00126676	1420.98
YMR227C	TAF7	0.147056	0.0632341	0.58	0.0366758	0.385928	0.00168848	1421.45
YFL033C	RIM15	#N/A	#N/A	1.32	#N/A	0.607163	0.00208962	1421.63
YJL134W	LCB3	0.108998	0.0372027	3.89	0.144718	#N/A	0.00122099	1422.16
YHR177W	YHR177W	0.0521929	0.0295145	0.39	0.0115107	#N/A	#N/A	1422.74
YCR069W	CPR4	0.145659	0.0466481	4.54	0.211782	#N/A	0.0115925	1423.49
YLR036C	YLR036C	0.0935004	0.033054	0.76	0.0251211	#N/A	0.00569079	1427.53
YMR167W	MLH1	0.0925185	#N/A	1.2	#N/A	#N/A	0.00137278	1428.4
YLR016C	PML1	0.213313	0.0290825	2.24	0.0651449	#N/A	#N/A	1429.14
YNR065C	YNR065C	0.0514557	0.031915	0.49	0.0156383	#N/A	#N/A	1431.51
YLR466W	YRF1-4	#N/A	#N/A	#N/A	#N/A	#N/A	#N/A	1432.14
YCL061C	MRC1	0.0791363	#N/A	1.01	#N/A	#N/A	#N/A	1432.86
YGR166W	TRS65	0.0500924	0.0478639	0.28	0.0134019	#N/A	0.00138257	1433.18
YNR075W	COS10	#N/A	0.0189611	0.77	0.0146	#N/A	#N/A	1433.47
YOL013C	HRD1	0.0866866	0.0302136	1.5	0.0453204	#N/A	#N/A	1434.78
YIL024C	YIL024C	#N/A	0.0345254	0.78	0.0269298	#N/A	#N/A	1436.45
YNL334C	SNO2	0.036221	#N/A	#N/A	#N/A	#N/A	#N/A	1436.51
YGL085W	LCL3	0.0783283	0.0182382	0.41	0.00747765	#N/A	#N/A	1438.47
YLR072W	LAM6	0.101294	0.00831885	1.88	0.0156394	#N/A	0.00188968	1438.77
YOR337W	TEA1	0.13515	0.0329639	0.3	0.00988918	#N/A	#N/A	1439.52
YLR442C	SIR3	#N/A	0.0197976	0.59	0.0116806	#N/A	0.00117102	1439.79
YPR065W	ROX1	0.657669	#N/A	2.49	#N/A	#N/A	0.0234392	1439.96
YLR272C	YCS4	#N/A	0.0435625	#N/A	#N/A	#N/A	0.00182631	1440.51
YKR078W	YKR078W	0.0495156	0.0588527	0.28	0.0164787	#N/A	0.00180779	1440.56
YIR033W	MGA2	0.146908	0.0458235	1.2	0.0549882	#N/A	0.00567785	1440.72
YOR350C	MNE1	#N/A	0.0364325	0.22	0.00801514	#N/A	#N/A	1441.48
YBR147W	RTC2	#N/A	#N/A	0.34	#N/A	#N/A	#N/A	1442.76
YLR462W	YLR462W	#N/A	#N/A	0.18	#N/A	#N/A	#N/A	1443.63
YDL117W	CYK3	0.163772	0.0364041	3.67	0.133603	#N/A	0.000928322	1444.27
YOR223W	DSC3	0.0724868	0.0374487	0.72	0.026963	#N/A	#N/A	1444.38
YJR116W	TDA4	0.062356	0.03852	1.16	0.0446832	#N/A	#N/A	1445.18
YGR023W	MTL1	0.0401868	0.0276123	#N/A	#N/A	#N/A	#N/A	1445.81
YPR057W	BRR1	0.237613	0.0226762	0.97	0.0219959	#N/A	0.00163897	1447.2
YDL017W	CDC7	#N/A	0.110752	0.22	0.0243655	#N/A	0.00211284	1448.05
YBL010C	YBL010C	0.0531977	0.0632183	0.33	0.020862	#N/A	0.00114704	1450.19
YCR033W	SNT1	0.210097	0.0343382	1.97	0.0676463	#N/A	#N/A	1451.15
YOL108C	INO4	0.180384	0.030924	1.93	0.0596834	#N/A	0.00300624	1452.39
YLR073C	RFU1	0.181701	#N/A	#N/A	#N/A	#N/A	#N/A	1453.12
YGR044C	RME1	#N/A	0.055907	3.54	0.197911	#N/A	0.0121921	1453.23
YPL167C	REV3	#N/A	#N/A	0.51	#N/A	#N/A	#N/A	1453.5
YPL018W	CTF19	0.0815199	0.0281772	0.5	0.0140886	#N/A	#N/A	1455.15
YOL033W	MSE1	0.0959103	0.0189271	0.27	0.00511031	#N/A	0.00161251	1455.43
YER077C	MRX1	0.0962824	0.0284537	0.48	0.0136578	#N/A	0.00323364	1456.51
YHR071W	PCL5	0.128627	0.0390297	3.77	0.147142	#N/A	#N/A	1456.89
YPL196W	OXR1	0.106747	#N/A	1.69	#N/A	#N/A	0.00143817	1457.21
YDL129W	YDL129W	0.138518	#N/A	1.91	#N/A	#N/A	0.00143061	1457.81
YHL036W	MUP3	#N/A	#N/A	0.46	#N/A	#N/A	#N/A	1458.31
YIL129C	TAO3	0.0720476	0.0456854	#N/A	#N/A	#N/A	0.00153209	1458.78
YDL217C	TIM22	0.104669	0.0591575	1.94	0.114766	#N/A	0.000881867	1459.06
YLR426W	TDA5	#N/A	0.0278968	1.84	0.0513301	#N/A	#N/A	1459.1
YCR092C	MSH3	#N/A	0.0857638	0.32	0.0274444	#N/A	#N/A	1459.32
YHL014C	YLF2	#N/A	#N/A	0.32	#N/A	#N/A	0.00133778	1459.53
YOR307C	SLY41	0.0981144	0.0346132	2.14	0.0740722	#N/A	0.002489	1460.66
YLR082C	SRL2	0.109444	#N/A	#N/A	#N/A	#N/A	0.0017832	1464.14
YCL056C	PEX34	0.109641	0.0295588	1.87	0.0552749	#N/A	#N/A	1464.66
YDR205W	MSC2	#N/A	0.0397492	1.16	0.0461091	#N/A	#N/A	1466.48
YBR278W	DPB3	0.126392	0.122255	0.9	0.110029	#N/A	0.00103365	1468.64
YLR358C	YLR358C	0.158148	0.0384834	1.31	0.0504133	#N/A	#N/A	1469.81
YML027W	YOX1	0.180775	0.0721733	1.32	0.0952687	#N/A	#N/A	1470.36
YPL024W	RMI1	0.0675427	0.0483076	1.6	0.0772922	#N/A	#N/A	1470.51
YBR007C	DSF2	0.0967208	#N/A	0.29	#N/A	#N/A	0.00247842	1470.67
YLR189C	ATG26	#N/A	0.0330184	#N/A	#N/A	#N/A	0.00118151	1471.1
YOL028C	YAP7	0.166977	#N/A	0.43	#N/A	#N/A	#N/A	1471.58
YDR439W	LRS4	0.134491	#N/A	0.65	#N/A	#N/A	0.00143618	1473.09
YML042W	CAT2	0.0517416	#N/A	0.13	#N/A	#N/A	#N/A	1473.99
YER132C	PMD1	#N/A	#N/A	0.34	#N/A	#N/A	0.00122134	1475.9
YJL118W	YJL118W	0.117508	0.0212929	1.17	0.0249126	#N/A	#N/A	1476.4
YNR004W	SWM2	0.0560217	0.0132775	#N/A	#N/A	#N/A	#N/A	1478.75
YJL107C	YJL107C	0.0692876	0.0115467	0.94	0.0108539	#N/A	#N/A	1480
YDR183W	PLP1	0.093911	0.0331166	1.21	0.040071	#N/A	0.00150554	1481.99
YDR103W	STE5	#N/A	0.0506632	0.68	0.034451	#N/A	0.00382257	1482.45
YOL003C	PFA4	#N/A	0.0273607	0.77	0.0210677	#N/A	#N/A	1483.81
YPL241C	CIN2	0.0598669	0.0221912	#N/A	#N/A	#N/A	0.00121043	1483.83
YER118C	SHO1	#N/A	0.0728533	1.82	0.132593	#N/A	#N/A	1484.87
YIR023W	DAL81	0.148019	0.0380944	0.7	0.0266661	#N/A	#N/A	1485.58
YKR052C	MRS4	0.114843	0.0200759	#N/A	#N/A	#N/A	0.00383476	1486.08
YLR453C	RIF2	0.102216	#N/A	0.34	#N/A	#N/A	#N/A	1486.62
YGR268C	HUA1	0.288191	0.0319637	3.14	0.100366	#N/A	0.00141126	1487.07
YGR046W	TAM41	#N/A	0.088237	1.18	0.10412	#N/A	0.0138175	1487.28
YDL020C	RPN4	0.793814	0.0190443	5.95	0.113313	#N/A	#N/A	1487.35
YLR149C	YLR149C	0.0346926	#N/A	0.27	#N/A	#N/A	#N/A	1488.68
YNL314W	DAL82	0.0429228	0.0630231	0.7	0.0441161	#N/A	#N/A	1489.58
YOR059C	LPL1	0.194545	0.0207258	0.53	0.0109847	#N/A	#N/A	1491.67
YJL049W	CHM7	0.0605823	#N/A	0.52	#N/A	#N/A	0.00136567	1493.39
YDR443C	SSN2	#N/A	0.0464167	0.49	0.0227442	#N/A	0.00154087	1493.77
YER190W	YRF1-2	#N/A	#N/A	#N/A	#N/A	#N/A	#N/A	1493.8
YGR296W	YRF1-3	#N/A	#N/A	#N/A	#N/A	#N/A	#N/A	1493.8
YPL138C	SPP1	0.138296	0.0253252	0.85	0.0215264	#N/A	0.00142247	1493.91
YOR358W	HAP5	0.128262	#N/A	1.29	#N/A	#N/A	0.00112725	1494.1
YDR256C	CTA1	0.0942052	#N/A	0.74	#N/A	#N/A	#N/A	1494.57
YGL057C	GEP7	0.0672981	0.0151984	0.93	0.0141345	#N/A	0.00304448	1494.57
YOR049C	RSB1	0.134199	0.0312377	0.39	0.0121827	#N/A	#N/A	1495.25
YAL048C	GEM1	0.0718035	0.0132088	0.21	0.00277384	#N/A	#N/A	1496.14
YLR251W	SYM1	0.111525	0.0157739	0.55	0.00867562	#N/A	#N/A	1496.49
YLR092W	SUL2	0.0727827	#N/A	0.48	#N/A	#N/A	#N/A	1499.79
YDL080C	THI3	0.062788	0.02739	0.72	0.0197208	#N/A	#N/A	1500.26
YOR233W	KIN4	0.185619	0.0986694	1.34	0.132217	#N/A	0.00179062	1500.36
YCR067C	SED4	0.0461815	#N/A	2.66	#N/A	#N/A	#N/A	1501.87
YDR480W	DIG2	0.0810538	0.0466082	0.41	0.0191094	#N/A	0.00130427	1502.11
YNR032W	PPG1	0.100458	0.0252972	1.62	0.0409815	#N/A	0.00270268	1503.28
YDL177C	YDL177C	0.0850197	0.0152784	#N/A	#N/A	#N/A	#N/A	1504
YKL089W	MIF2	0.0882066	#N/A	0.76	#N/A	#N/A	#N/A	1504.02
YDL119C	HEM25	0.086441	0.0303402	0.29	0.00879867	#N/A	#N/A	1505.02
YOR322C	LDB19	0.184108	0.0278703	0.66	0.0183944	#N/A	#N/A	1506.18
YFR043C	IRC6	0.0489285	0.0230319	1.1	0.025335	#N/A	0.00203463	1506.22
YDR057W	YOS9	0.0740328	#N/A	#N/A	#N/A	#N/A	#N/A	1506.92
YKR099W	BAS1	0.1441	0.0269769	0.96	0.0258978	#N/A	0.00197028	1507.34
YML095C	RAD10	#N/A	0.0420569	0.62	0.0260753	#N/A	0.00129808	1508.17
YDR410C	STE14	0.109217	#N/A	2.8	#N/A	#N/A	#N/A	1508.28
YPR153W	MAY24	#N/A	0.0159283	1.36	0.0216625	#N/A	#N/A	1509.31
YBL088C	TEL1	0.0607026	0.0172546	1.3	0.022431	#N/A	#N/A	1509.55
YBR257W	POP4	0.0749823	0.0582628	1.64	0.095551	#N/A	0.000546883	1510.17
YGR222W	PET54	0.106408	0.0425465	1.31	0.055736	#N/A	0.00164938	1510.33
YIR007W	EGH1	0.0503623	#N/A	0.45	#N/A	#N/A	0.00175796	1510.89
YDR079W	PET100	0.131028	0.0244749	1.88	0.0460128	#N/A	#N/A	1512.38
YDR107C	TMN2	0.0419463	#N/A	1.02	#N/A	#N/A	0.00182339	1513.36
YDR375C	BCS1	0.0836306	#N/A	0.78	#N/A	#N/A	0.00205131	1515.4
YDL027C	MRX9	0.0718722	0.00903519	0.55	0.00496936	#N/A	0.00132934	1515.93
YHR151C	MTC6	0.0660537	#N/A	2.08	#N/A	#N/A	#N/A	1518.11
YHR011W	DIA4	#N/A	#N/A	0.5	#N/A	#N/A	0.00154721	1518.88
YAR064W	YAR064W	0.0658672	#N/A	#N/A	#N/A	#N/A	#N/A	1520
YKL087C	CYT2	0.135732	0.0286895	1.19	0.0341405	#N/A	0.00230057	1521.01
YGL166W	CUP2	0.161624	#N/A	1.97	#N/A	#N/A	#N/A	1521.67
YBR295W	PCA1	0.0655001	0.0238613	1.66	0.0396097	#N/A	#N/A	1522
YJR119C	JHD2	0.0292459	0.0179019	0.4	0.00716078	#N/A	#N/A	1523.23
YGR199W	PMT6	0.112842	#N/A	#N/A	#N/A	#N/A	6.84e-05	1523.6
YBR125C	PTC4	0.0910457	#N/A	#N/A	#N/A	#N/A	0.00118929	1524.18
YJR147W	HMS2	0.526004	0.0891781	#N/A	#N/A	#N/A	0.00250313	1524.51
YKL175W	ZRT3	#N/A	0.074603	4.47	0.333475	#N/A	#N/A	1526.33
YLR382C	NAM2	0.0560542	#N/A	0.57	#N/A	#N/A	0.00178691	1526.39
YGL198W	YIP4	0.256981	0.0244397	#N/A	#N/A	#N/A	#N/A	1526.8
YMR087W	YMR087W	0.113481	0.0153445	0.88	0.0135032	#N/A	#N/A	1527.94
YCR048W	ARE1	0.105264	#N/A	1.74	#N/A	#N/A	#N/A	1529.32
YJL110C	GZF3	0.062546	0.0293608	0.8	0.0234886	#N/A	0.0050665	1529.86
YOL078W	AVO1	#N/A	0.0293367	0.39	0.0114413	#N/A	0.00174669	1531.16
YJR050W	ISY1	0.227583	#N/A	0.57	#N/A	#N/A	#N/A	1532.45
YCR037C	PHO87	0.184777	0.0589024	1.28	0.0753951	#N/A	#N/A	1532.85
YLL002W	RTT109	0.076535	0.0542879	0.52	0.0282297	#N/A	#N/A	1533.86
YCR065W	HCM1	0.199551	0.136591	1.2	0.163909	#N/A	#N/A	1534.05
YKR036C	CAF4	0.119272	0.0629365	0.5	0.0314683	#N/A	0.00160597	1534.22
YOR245C	DGA1	0.0970417	0.028524	1.12	0.0319468	#N/A	#N/A	1535.18
YDR185C	UPS3	0.192025	0.0250446	1.61	0.0403219	#N/A	0.0118976	1535.47
YDR219C	MFB1	#N/A	#N/A	1.61	#N/A	#N/A	0.00676153	1535.74
YLR177W	YLR177W	0.0894952	0.0196372	0.83	0.0162988	#N/A	#N/A	1536.6
YDL048C	STP4	#N/A	0.0287846	#N/A	#N/A	#N/A	#N/A	1536.88
YJL090C	DPB11	0.0664055	#N/A	0.9	#N/A	#N/A	#N/A	1537.38
YEL053C	MAK10	0.0617611	0.04682	0.54	0.0252828	#N/A	#N/A	1538.29
YPR054W	SMK1	0.181614	#N/A	1.18	#N/A	#N/A	#N/A	1538.62
YDR239C	YDR239C	#N/A	0.0344661	0.4	0.0137864	0.171253	#N/A	1539.31
YOR344C	TYE7	#N/A	0.0104905	3.22	0.0337794	#N/A	#N/A	1540.62
YBR211C	AME1	0.0597132	0.0278231	#N/A	#N/A	#N/A	0.00115305	1540.91
YDR265W	PEX10	0.186458	0.0264562	0.99	0.0261917	#N/A	0.00111842	1541.6
YOL130W	ALR1	0.273117	0.09244	#N/A	#N/A	#N/A	#N/A	1541.74
YPL272C	PBI1	0.0371243	0.0361579	0.14	0.0050621	#N/A	#N/A	1542.19
YLR271W	CMG1	0.0590814	0.0248919	1.44	0.0358444	#N/A	0.00222039	1542.61
YIL014W	MNT3	0.155829	0.0999462	0.5	0.0499731	#N/A	0.00202029	1542.88
YOR308C	SNU66	0.136969	0.0813795	#N/A	#N/A	#N/A	0.00136019	1543.08
YGL251C	HFM1	0.0437013	0.0211492	0.53	0.0112091	#N/A	#N/A	1543.09
YKL003C	MRP17	0.156002	#N/A	3.76	#N/A	#N/A	#N/A	1544.35
YKL065W-A	YKL065W-A	#N/A	#N/A	#N/A	#N/A	#N/A	#N/A	1545.52
YPL191C	YPL191C	0.0859926	0.0267055	0.27	0.00721047	#N/A	0.00207298	1546.17
YDR362C	TFC6	0.0923308	#N/A	0.39	#N/A	#N/A	0.00125992	1546.43
YML041C	VPS71	0.0745742	#N/A	0.5	#N/A	#N/A	#N/A	1547.73
YGR091W	PRP31	0.108836	0.0173644	0.89	0.0154543	#N/A	0.00165709	1550.29
YER015W	FAA2	0.0272756	#N/A	0.26	#N/A	#N/A	#N/A	1551.17
YML023C	NSE5	0.138276	0.041952	0.93	0.0390154	#N/A	#N/A	1552.8
YDR423C	CAD1	0.178972	0.0571373	1.24	0.0708502	#N/A	#N/A	1553.9
YFL050C	ALR2	0.110871	#N/A	0.38	#N/A	#N/A	#N/A	1557.5
YJL070C	YJL070C	#N/A	#N/A	0.29	#N/A	#N/A	#N/A	1558.2
YOL034W	SMC5	0.0764551	#N/A	0.38	#N/A	#N/A	#N/A	1558.38
YHL035C	VMR1	#N/A	0.0171844	0.66	0.0113417	#N/A	#N/A	1559.2
YLR223C	IFH1	0.217245	0.038725	3.58	0.138636	#N/A	0.0178658	1559.21
YIR024C	INA22	0.155953	#N/A	1.06	#N/A	#N/A	0.00141585	1562.16
YER140W	EMP65	0.101164	#N/A	0.57	#N/A	#N/A	#N/A	1562.21
YNL003C	PET8	0.185213	0.0490311	1.78	0.0872754	#N/A	#N/A	1562.68
YHR160C	PEX18	#N/A	#N/A	#N/A	#N/A	#N/A	#N/A	1563.84
YEL062W	NPR2	0.106532	#N/A	0.22	#N/A	#N/A	0.00148163	1565.66
YOR106W	VAM3	0.125059	#N/A	1.78	#N/A	#N/A	0.00148239	1566.45
YNL329C	PEX6	0.191823	0.115217	0.54	0.062217	#N/A	0.00115616	1567.17
YNL311C	SKP2	#N/A	0.0416151	1.9	0.0790687	#N/A	0.00209151	1567.67
YHR036W	BRL1	0.093659	0.033677	0.41	0.0138076	#N/A	0.00263797	1568.92
YKL064W	MNR2	0.103104	0.0214327	6.84	0.1466	#N/A	0.00068812	1569.29
YML037C	YML037C	0.133779	#N/A	0.33	#N/A	#N/A	0.00204171	1570.04
YJR013W	GPI14	0.0989677	0.0380813	0.79	0.0300843	#N/A	#N/A	1570.92
YAL058W	CNE1	#N/A	0.0423122	1.02	0.0431584	#N/A	0.00160159	1571.1
YOR373W	NUD1	#N/A	0.0360526	0.75	0.0270395	#N/A	0.00323087	1573.08
YPL229W	YPL229W	0.108561	0.0246359	0.5	0.0123179	#N/A	#N/A	1573.26
YMR218C	TRS130	0.0717968	0.0419652	0.84	0.0352508	#N/A	0.00173654	1573.94
YHR022C	YHR022C	0.0404556	0.0140676	0.84	0.0118168	#N/A	#N/A	1574.55
YHR109W	CTM1	0.0571124	0.0227873	0.29	0.00660832	#N/A	#N/A	1574.58
YPR109W	YPR109W	0.0590871	#N/A	1.73	#N/A	#N/A	#N/A	1575.15
YDR470C	UGO1	0.0532168	#N/A	1.09	#N/A	#N/A	#N/A	1575.33
YJL144W	YJL144W	0.643794	#N/A	1.68	#N/A	#N/A	#N/A	1575.43
YER093C-A	AIM11	#N/A	0.0388776	#N/A	#N/A	#N/A	#N/A	1575.75
YBR133C	HSL7	0.100809	0.0853722	0.82	0.0700052	#N/A	0.00233548	1576.34
YOR005C	DNL4	0.045962	#N/A	0.38	#N/A	#N/A	#N/A	1577.07
YJR149W	YJR149W	0.0295616	0.00787844	0.32	0.0025211	#N/A	0.00171144	1578.18
YDR325W	YCG1	0.101241	#N/A	#N/A	#N/A	#N/A	0.00230482	1578.46
YLR436C	ECM30	#N/A	0.0383926	1.72	0.0660352	#N/A	#N/A	1578.93
YNL237W	YTP1	0.0852267	0.0211272	0.54	0.0114087	#N/A	#N/A	1579.2
YLL052C	AQY2	#N/A	0.0287642	#N/A	#N/A	#N/A	#N/A	1579.2
YJR090C	GRR1	0.111682	0.0249751	1.73	0.043207	#N/A	#N/A	1579.22
YOR389W	YOR389W	0.0168214	0.00846703	0.21	0.00177808	#N/A	#N/A	1579.52
YEL061C	CIN8	0.094783	0.033942	0.35	0.0118797	#N/A	0.00877312	1579.77
YIL107C	PFK26	0.0501957	0.00493373	0.3	0.00148012	#N/A	0.00159195	1583.66
YMR102C	YMR102C	0.206943	#N/A	1.02	#N/A	#N/A	0.0015836	1583.96
YNL146W	YNL146W	#N/A	0.0214704	#N/A	#N/A	#N/A	#N/A	1584.11
YLR139C	SLS1	0.0975461	0.0246008	0.77	0.0189426	#N/A	0.00189771	1585.54
YDR240C	SNU56	#N/A	0.0234372	0.65	0.0152342	#N/A	#N/A	1585.73
YAL027W	SAW1	0.0736615	0.0210935	1.16	0.0244684	#N/A	#N/A	1586.02
YIL119C	RPI1	0.0455326	0.0207291	1.04	0.0215583	#N/A	0.00580885	1586.27
YBR140C	IRA1	0.0528856	0.0183709	0.38	0.00698095	#N/A	0.0017889	1586.81
YNL072W	RNH201	0.130598	#N/A	1.09	#N/A	#N/A	0.00182905	1587.41
YLR253W	MCP2	0.243167	0.0376716	2.71	0.10209	#N/A	0.000881022	1587.48
YNL253W	TEX1	#N/A	0.0331606	1.08	0.0358134	#N/A	0.00130066	1587.9
YLR190W	MMR1	0.143216	0.0339697	0.9	0.0305727	#N/A	0.0205908	1589.58
YGL045W	RIM8	#N/A	0.0366677	2.31	0.0847024	#N/A	#N/A	1589.82
YFL034W	MIL1	0.0425517	#N/A	0.53	#N/A	#N/A	0.00141007	1589.93
YDR473C	PRP3	0.112835	#N/A	#N/A	#N/A	#N/A	0.000788019	1592.44
YPR185W	ATG13	#N/A	0.0258983	0.48	0.0124312	#N/A	0.000848401	1592.5
YDR198C	RKM2	0.0730147	#N/A	0.54	#N/A	#N/A	0.00145212	1595.89
YMR223W	UBP8	0.087709	0.0345351	1.34	0.0462771	#N/A	0.00128873	1596
YFR046C	CNN1	0.0464882	#N/A	0.54	#N/A	#N/A	#N/A	1597.13
YDL240W	LRG1	#N/A	#N/A	0.45	#N/A	#N/A	0.00181203	1597.86
YIL096C	BMT5	0.050543	0.0430814	1.09	0.0469588	#N/A	0.00144132	1599.01
YKL149C	DBR1	0.119416	#N/A	0.71	#N/A	#N/A	#N/A	1599.24
YPL193W	RSA1	0.165653	0.0745896	#N/A	#N/A	#N/A	0.00387569	1599.66
YPR147C	YPR147C	#N/A	0.0236547	2.89	0.0683621	#N/A	0.000966508	1600.15
YGL098W	USE1	0.157189	0.0367146	0.8	0.0293717	#N/A	0.00196157	1600.26
YML104C	MDM1	0.0842222	#N/A	1.92	#N/A	#N/A	#N/A	1604.57
YDL036C	PUS9	#N/A	0.0450536	0.65	0.0292848	#N/A	#N/A	1604.86
YNL152W	INN1	0.153419	0.0381632	1.41	0.0538102	#N/A	0.00146124	1604.89
YJR110W	YMR1	0.0618191	0.0301749	0.4	0.01207	#N/A	#N/A	1606.03
YPL087W	YDC1	0.0712244	0.016335	3.73	0.0609297	#N/A	#N/A	1606.13
YLR130C	ZRT2	0.198964	#N/A	3.5	#N/A	#N/A	0.00516924	1606.22
YBR158W	AMN1	0.416778	0.158182	5.48	0.866836	#N/A	0.0299794	1607.03
YPL020C	ULP1	0.0854218	0.0429159	#N/A	#N/A	#N/A	0.00180481	1609.97
YLR362W	STE11	0.0834227	0.0420213	2.03	0.0853033	#N/A	0.00155098	1611.02
YKR103W	NFT1	0.0435495	0.0253715	0.32	0.00811887	#N/A	#N/A	1612.41
YLR207W	HRD3	0.0901314	0.046487	1.41	0.0655467	#N/A	0.00127242	1613.89
YHR090C	YNG2	#N/A	0.0275129	1.13	0.0310896	#N/A	0.00629955	1614.51
YJR043C	POL32	0.0758939	0.0337214	0.81	0.0273143	#N/A	0.00217179	1615.07
YNL218W	MGS1	#N/A	#N/A	0.37	#N/A	#N/A	0.00168141	1615.4
YDL077C	VAM6	#N/A	0.0226843	0.2	0.00453687	#N/A	0.000693048	1615.76
YDR137W	RGP1	0.0905514	0.0322332	0.73	0.0235302	#N/A	0.00178782	1616.11
YMR287C	DSS1	0.0616032	#N/A	0.38	#N/A	#N/A	#N/A	1616.6
YJR118C	ILM1	0.0507883	0.0344131	5.79	0.199252	#N/A	#N/A	1616.72
YBR060C	ORC2	0.131051	#N/A	#N/A	#N/A	#N/A	0.00145308	1616.74
YJR152W	DAL5	0.0630607	0.0205548	0.54	0.0110996	#N/A	#N/A	1616.8
YER028C	MIG3	0.0575215	#N/A	1.99	#N/A	#N/A	#N/A	1618.11
YEL025C	YEL025C	0.0911873	0.0372685	0.42	0.0156528	#N/A	#N/A	1621.07
YCR026C	NPP1	0.216529	0.0383981	1.45	0.0556773	#N/A	0.00276989	1621.49
YBL063W	KIP1	0.0669992	#N/A	0.33	#N/A	#N/A	#N/A	1623.84
YPL155C	KIP2	0.112101	#N/A	0.29	#N/A	#N/A	#N/A	1625.08
YJR011C	YJR011C	0.0512793	0.0241953	1.87	0.0452452	#N/A	0.00182675	1627.55
YGR179C	OKP1	#N/A	#N/A	0.3	#N/A	#N/A	0.000396398	1627.91
YLR015W	BRE2	0.081252	0.0504946	0.77	0.0388809	#N/A	0.00157142	1628.71
YMR059W	SEN15	0.156763	0.0385761	#N/A	#N/A	#N/A	0.00166441	1628.73
YGL237C	HAP2	0.0616412	0.0280783	1.37	0.0384673	3.69002	0.00224983	1629.01
YLR132C	USB1	0.0295516	#N/A	0.6	#N/A	#N/A	#N/A	1630.58
YOR062C	YOR062C	0.0770189	0.0185971	1.35	0.0251061	#N/A	#N/A	1633.25
YKR021W	ALY1	0.0808292	0.0282061	0.71	0.0200264	#N/A	0.00261944	1634.92
YGL089C	MF(ALPHA)2	#N/A	0.044532	14.03	0.624784	#N/A	#N/A	1635.67
YGL141W	HUL5	0.0993613	#N/A	0.75	#N/A	#N/A	0.00142658	1636.2
YJL137C	GLG2	0.0622424	0.0290068	1.35	0.0391591	#N/A	#N/A	1637.9
YHR006W	STP2	0.1448	#N/A	2.06	#N/A	#N/A	#N/A	1638.32
YOR070C	GYP1	#N/A	0.0473857	0.35	0.016585	#N/A	0.00131516	1639.82
YBR194W	AIM4	0.238387	0.0217776	1.57	0.0341908	#N/A	0.00173484	1639.82
YML020W	YML020W	#N/A	#N/A	0.97	#N/A	#N/A	0.00134469	1639.88
YDR288W	NSE3	0.156547	0.0494636	0.64	0.0316567	#N/A	0.00161187	1640.63
YPL120W	VPS30	0.0672405	0.037221	0.39	0.0145162	#N/A	0.00125721	1641.45
YJL071W	ARG2	0.0275452	0.0194983	0.39	0.00760433	#N/A	0.00174857	1642.16
YGL139W	FLC3	0.103685	0.0604733	1.59	0.0961526	#N/A	0.00225984	1642.98
YKL012W	PRP40	0.0860544	0.0549721	1.76	0.0967509	#N/A	0.000932824	1644.21
YGL013C	PDR1	0.067282	0.0453349	0.78	0.0353612	#N/A	0.00101288	1648.27
YNL053W	MSG5	0.578204	0.0329919	0.95	0.0313423	#N/A	#N/A	1650.82
YLL032C	YLL032C	0.0478516	#N/A	0.31	#N/A	#N/A	0.00111269	1651.35
YNL164C	IBD2	0.144972	#N/A	0.94	#N/A	#N/A	0.00212459	1651.84
YFR039C	OSW7	0.0808844	#N/A	1.39	#N/A	#N/A	0.00212439	1652.7
YBR231C	SWC5	#N/A	0.0455255	0.63	0.028681	2.37975	0.00261785	1653.07
YKR031C	SPO14	#N/A	0.0321663	0.32	0.0102932	#N/A	0.00176833	1654.25
YDR013W	PSF1	#N/A	0.0318262	#N/A	#N/A	#N/A	0.00129018	1655.24
YPL141C	FRK1	0.167597	0.0928327	0.72	0.0668395	#N/A	0.00156098	1656.27
YJL059W	YHC3	0.0379685	0.0114912	0.75	0.00861838	#N/A	#N/A	1656.45
YDR080W	VPS41	#N/A	0.0270786	0.28	0.007582	#N/A	0.00207717	1657.4
YNL068C	FKH2	0.140418	0.0644511	0.66	0.0425378	#N/A	0.00188699	1659.22
YGL140C	YGL140C	0.0842957	#N/A	0.63	#N/A	#N/A	#N/A	1659.5
YLR081W	GAL2	0.0251056	#N/A	0.24	#N/A	#N/A	#N/A	1662.01
YMR150C	IMP1	0.0922276	#N/A	2.02	#N/A	#N/A	#N/A	1662.84
YHR101C	BIG1	#N/A	0.0322329	1.54	0.0496386	#N/A	#N/A	1663.12
YHL024W	RIM4	0.0652713	0.00700874	#N/A	#N/A	#N/A	#N/A	1664.56
YBR150C	TBS1	#N/A	#N/A	0.4	#N/A	#N/A	#N/A	1664.81
YBL080C	PET112	0.058546	#N/A	0.33	#N/A	#N/A	0.00166508	1665.89
YBR225W	YBR225W	0.086747	0.0265076	0.81	0.0214712	#N/A	0.000320941	1665.93
YDL159W	STE7	0.0746644	0.0645571	1.29	0.0832786	#N/A	0.00153619	1666.29
YAR028W	YAR028W	0.202049	0.0294859	2.88	0.0849193	#N/A	0.00479884	1670.88
YMR247W-A	YMR247W-A	#N/A	#N/A	#N/A	#N/A	#N/A	#N/A	1671.99
YLR086W	SMC4	0.110691	0.0343633	1.16	0.0398614	#N/A	#N/A	1672.54
YDR075W	PPH3	0.0655473	0.0399105	0.91	0.0363186	#N/A	#N/A	1672.76
YBL021C	HAP3	0.269242	#N/A	1.96	#N/A	#N/A	#N/A	1672.79
YHR061C	GIC1	#N/A	#N/A	0.61	#N/A	#N/A	#N/A	1674.21
YJR056C	YJR056C	0.125286	#N/A	1.29	#N/A	#N/A	#N/A	1674.9
YPL107W	YPL107W	0.113521	0.0332248	6.9	0.229251	#N/A	#N/A	1675.82
YJR046W	TAH11	0.149399	#N/A	#N/A	#N/A	#N/A	0.000843673	1680.48
YMR211W	DML1	0.11977	0.0211313	0.64	0.013524	#N/A	0.00141418	1681.51
YNL213C	RRG9	0.144249	#N/A	0.73	#N/A	#N/A	#N/A	1683.82
YPR141C	KAR3	0.118175	0.0774148	0.29	0.0224503	#N/A	0.00246699	1684.37
YNL165W	YNL165W	0.322249	#N/A	0.3	#N/A	#N/A	#N/A	1686.37
YIL132C	CSM2	0.0535008	0.0108849	0.49	0.0053336	#N/A	#N/A	1687.53
YOR154W	SLP1	0.0868685	#N/A	25.72	#N/A	#N/A	#N/A	1687.54
YNL145W	MFA2	1.391	0.0216366	0.16	0.00346186	#N/A	#N/A	1687.56
YOR079C	ATX2	0.0692933	0.04381	1.2	0.052572	#N/A	#N/A	1687.56
YPR194C	OPT2	0.101067	#N/A	0.26	#N/A	#N/A	#N/A	1687.56
YBL084C	CDC27	#N/A	0.0253327	#N/A	#N/A	#N/A	#N/A	1688.74
YLR188W	MDL1	0.182611	0.0358936	1.71	0.061378	#N/A	#N/A	1691.12
YBR108W	AIM3	0.0894472	0.0268936	0.94	0.02528	0.318473	0.00094797	1691.28
YKR055W	RHO4	0.0484149	0.0262297	1.47	0.0385576	#N/A	0.00124105	1691.78
YBL082C	ALG3	0.0623284	0.0437549	2.76	0.120763	#N/A	0.00143089	1692.61
YJR008W	MHO1	0.0948743	0.0126795	0.35	0.00443783	#N/A	#N/A	1692.89
YGR125W	YGR125W	0.0642325	0.0454746	0.47	0.021373	#N/A	0.000284207	1693.94
YKL105C	SEG2	0.0833132	0.023038	0.55	0.0126709	#N/A	0.00189566	1694.88
YHR033W	YHR033W	0.0604225	0.0207365	0.9	0.0186629	#N/A	#N/A	1697.76
YKL005C	BYE1	0.0576357	0.0316525	0.74	0.0234228	#N/A	0.00232409	1697.77
YLR457C	NBP1	0.0677786	0.0257396	0.62	0.0159586	#N/A	#N/A	1698.06
YKL133C	YKL133C	0.0397439	0.0104962	0.53	0.00556298	#N/A	#N/A	1698.9
YFR042W	KEG1	0.038984	0.0264771	2.96	0.0783721	#N/A	#N/A	1698.92
YOR246C	ENV9	0.211824	0.0508576	6.59	0.335151	#N/A	0.00169381	1700.13
YDR392W	SPT3	0.223015	#N/A	0.9	#N/A	#N/A	0.00137587	1700.21
YPR166C	MRP2	#N/A	#N/A	9.65	#N/A	#N/A	0.00239798	1701.3
YMR032W	HOF1	0.131016	0.0341693	#N/A	#N/A	#N/A	0.00248655	1701.77
YBR219C	YBR219C	0.0767822	0.0264928	1.81	0.047952	#N/A	#N/A	1703.16
YDR244W	PEX5	#N/A	0.0186122	0.74	0.013773	#N/A	0.00467811	1704.71
YDR034C	LYS14	0.111896	0.0295749	0.68	0.020111	#N/A	#N/A	1704.93
YDR022C	ATG31	0.0641612	0.023651	0.4	0.00946041	#N/A	0.00207625	1705.92
YDR478W	SNM1	0.0970146	0.0400481	0.9	0.0360433	#N/A	0.000915789	1707.32
YJL212C	OPT1	0.150366	0.0899107	2.21	0.198703	#N/A	#N/A	1707.41
YNL326C	PFA3	0.0825713	0.0468543	1.11	0.0520082	#N/A	#N/A	1707.45
YMR210W	MGL2	0.107046	0.00516576	1.22	0.00630223	#N/A	0.00315641	1707.73
YML019W	OST6	0.0535315	0.0431774	#N/A	#N/A	#N/A	#N/A	1708.48
YNR062C	YNR062C	0.0696344	0.0202965	#N/A	#N/A	#N/A	#N/A	1709
YDR425W	SNX41	#N/A	#N/A	0.95	#N/A	#N/A	0.00140556	1709.39
YNL286W	CUS2	0.071963	#N/A	0.57	#N/A	#N/A	0.0578603	1709.54
YOR017W	PET127	0.073943	#N/A	1.54	#N/A	#N/A	0.0017219	1709.64
YDR492W	IZH1	0.126079	#N/A	6.62	#N/A	#N/A	0.00480913	1709.75
YLR138W	NHA1	0.134665	0.0283317	1.13	0.0320149	#N/A	#N/A	1710.43
YLR152C	YLR152C	0.0739132	0.0163673	1.03	0.0168583	#N/A	#N/A	1711
YIL112W	HOS4	0.109364	#N/A	0.7	#N/A	#N/A	0.00420214	1711.12
YIL061C	SNP1	0.0779629	#N/A	0.99	#N/A	#N/A	#N/A	1711.49
YGR171C	MSM1	0.106245	0.0222011	0.49	0.0108786	#N/A	0.00078403	1712.57
YGL197W	MDS3	#N/A	0.0552873	0.71	0.039254	#N/A	0.00155917	1713.04
YHR143W	DSE2	0.44708	0.0988308	#N/A	#N/A	#N/A	#N/A	1714.58
YHL038C	CBP2	#N/A	0.198152	0.67	0.132762	#N/A	0.00102369	1715.04
YIL117C	PRM5	0.334141	0.00147837	6.2	0.00916591	#N/A	0.00537508	1715.51
YLR050C	YLR050C	#N/A	0.0187411	4.1	0.0768384	#N/A	0.00206985	1718.37
YGL185C	YGL185C	0.08056	#N/A	0.32	#N/A	#N/A	0.000724585	1720.3
YMR028W	TAP42	0.117672	#N/A	0.42	#N/A	#N/A	0.0845395	1721.49
YDR499W	LCD1	0.057082	#N/A	1.7	#N/A	#N/A	0.00147361	1721.64
YLR361C	DCR2	0.0763024	0.0369469	1.35	0.0498783	#N/A	0.00138957	1722.54
YDR243C	PRP28	0.0976691	#N/A	#N/A	#N/A	#N/A	0.00195986	1724.65
YPR094W	RDS3	#N/A	0.0184353	2.14	0.0394516	#N/A	0.00200246	1724.93
YLR001C	YLR001C	0.0454845	#N/A	0.42	#N/A	#N/A	#N/A	1725.42
YLR194C	NCW2	0.570962	#N/A	41.58	#N/A	#N/A	#N/A	1725.6
YOL018C	TLG2	0.104595	#N/A	#N/A	#N/A	#N/A	0.00153264	1726.21
YKL017C	HCS1	0.0899831	0.0347671	0.32	0.0111255	#N/A	0.000643593	1726.83
YOR140W	SFL1	0.173423	#N/A	1.53	#N/A	16.3495	0.0012611	1726.85
YPR066W	UBA3	0.129774	0.00797898	#N/A	#N/A	#N/A	#N/A	1726.85
YGL128C	CWC23	#N/A	0.0255691	0.69	0.0176427	#N/A	#N/A	1727.49
YJL131C	AIM23	0.0562135	#N/A	#N/A	#N/A	#N/A	0.00151096	1727.65
YBR299W	MAL32	0.0233031	0.0142849	0.28	0.00399978	#N/A	#N/A	1727.73
YDR490C	PKH1	0.0649553	#N/A	0.12	#N/A	#N/A	0.00116021	1727.82
YBL107C	MIX23	0.108982	0.0664529	0.7	0.046517	#N/A	0.000883665	1728.13
YKL159C	RCN1	0.0983578	0.0323819	3.35	0.108479	#N/A	#N/A	1728.75
YDR151C	CTH1	0.233927	0.0488399	1.08	0.0527471	#N/A	#N/A	1729.51
YCL055W	KAR4	0.138649	#N/A	1.03	#N/A	#N/A	0.017457	1731.78
YPL222W	FMP40	#N/A	#N/A	2.21	#N/A	#N/A	0.00101677	1732.01
YLR144C	ACF2	0.0857359	0.0311741	0.74	0.0230688	#N/A	0.00144503	1732.54
YGR237C	YGR237C	0.0769495	0.0255062	0.91	0.0232106	#N/A	0.00163891	1733.89
YKL078W	DHR2	0.0783924	#N/A	#N/A	#N/A	#N/A	0.00177428	1734.11
YDR110W	FOB1	0.169433	0.0365918	0.45	0.0164663	#N/A	0.00149271	1734.2
YMR272W-B	YMR272W-B	#N/A	#N/A	#N/A	#N/A	#N/A	#N/A	1734.45
YHR172W	SPC97	#N/A	0.0233548	0.22	0.00513806	#N/A	#N/A	1735.12
YDL030W	PRP9	#N/A	#N/A	#N/A	#N/A	#N/A	0.000995442	1735.27
YER124C	DSE1	1.12688	0.0520065	2.05	0.106613	#N/A	#N/A	1736.39
YDL157C	YDL157C	#N/A	0.0213306	#N/A	#N/A	#N/A	0.00560438	1737.32
YLR417W	VPS36	#N/A	0.0381399	0.83	0.0316561	#N/A	0.000204977	1737.56
YMR097C	MTG1	0.099452	0.0282569	2.99	0.0844881	#N/A	0.000392823	1737.99
YPL258C	THI21	0.0513426	0.0163488	#N/A	#N/A	#N/A	#N/A	1739.85
YPR176C	BET2	0.0968515	0.0673336	2.93	0.197287	#N/A	0.000505713	1740
YDL087C	LUC7	0.125951	#N/A	#N/A	#N/A	#N/A	0.00154514	1740.43
YIL017C	VID28	#N/A	#N/A	0.43	#N/A	#N/A	0.00263131	1741.77
YHR102W	KIC1	0.127406	0.0132985	1.2	0.0159581	0.127536	0.00151185	1742.91
YHR017W	YSC83	#N/A	0.0162996	0.63	0.0102687	#N/A	0.0015334	1745.12
YDR532C	KRE28	0.143389	0.0241322	#N/A	#N/A	#N/A	0.00203776	1745.37
YKR045C	YKR045C	0.180024	0.0457503	1.24	0.0567303	#N/A	#N/A	1750.19
YCR094W	CDC50	0.0520727	0.0809831	2.03	0.164396	#N/A	0.00189656	1750.99
YBR188C	NTC20	0.0940445	0.043898	1.6	0.0702368	#N/A	0.0025576	1751.1
YIR009W	MSL1	0.0925972	#N/A	0.9	#N/A	#N/A	0.0013166	1751.75
YAL010C	MDM10	#N/A	0.0434893	0.86	0.0374008	#N/A	0.00193111	1755.96
YBR071W	YBR071W	0.254152	0.026817	6.69	0.179406	#N/A	#N/A	1756.96
YJL139C	YUR1	0.0934404	0.034391	0.67	0.023042	#N/A	0.00190295	1758.54
YDL045W-A	MRP10	0.119826	0.0235176	#N/A	#N/A	#N/A	0.00312909	1758.8
YBR221W-A	YBR221W-A	#N/A	#N/A	#N/A	#N/A	#N/A	#N/A	1760.53
YGR047C	TFC4	#N/A	0.0809253	0.54	0.0436997	#N/A	0.001572	1760.74
YNL065W	AQR1	#N/A	0.0716879	0.81	0.0580672	#N/A	#N/A	1761.62
YJR066W	TOR1	0.0657687	0.0139166	0.27	0.00375748	#N/A	0.00153895	1761.83
YIR027C	DAL1	#N/A	#N/A	0.17	#N/A	#N/A	#N/A	1762.57
YGL209W	MIG2	#N/A	#N/A	2.51	#N/A	#N/A	#N/A	1763.37
YPL065W	VPS28	0.0533952	0.024292	2.47	0.0600012	1.22045	0.000669601	1763.64
YPL040C	ISM1	0.164559	0.0333078	0.22	0.00732771	#N/A	0.00123093	1763.89
YBR163W	EXO5	0.0478258	0.0465831	0.71	0.033074	#N/A	#N/A	1766.71
YHR149C	SKG6	0.137806	0.127943	0.69	0.0882804	#N/A	0.00412516	1766.92
YHR118C	ORC6	0.0804958	#N/A	#N/A	#N/A	#N/A	0.00228726	1768.84
YDR475C	JIP4	0.248077	#N/A	0.62	#N/A	#N/A	#N/A	1770.64
YPL109C	YPL109C	0.0827945	0.0122668	0.33	0.00404804	#N/A	#N/A	1770.7
YGR149W	GPC1	0.210938	0.0458922	1.22	0.0559885	#N/A	#N/A	1772.05
YIL092W	YIL092W	0.0828696	0.053179	0.61	0.0324392	#N/A	#N/A	1772.25
YMR282C	AEP2	0.0658668	#N/A	17.94	#N/A	#N/A	0.00165811	1772.66
YJR092W	BUD4	0.238189	0.0315832	1.96	0.0619032	#N/A	0.0119145	1773.41
YNL320W	YNL320W	0.0542987	0.0209258	1.39	0.0290868	#N/A	0.00158345	1774.72
YLR007W	NSE1	0.115718	0.065252	#N/A	#N/A	#N/A	0.0017915	1775.29
YBR215W	HPC2	0.106508	0.0950777	2.04	0.193959	#N/A	0.00152007	1775.59
YCR018C	SRD1	#N/A	#N/A	#N/A	#N/A	#N/A	#N/A	1776.52
YDR287W	INM2	0.0374425	#N/A	1.1	#N/A	#N/A	0.00142058	1777.55
YFL059W	SNZ3	0.0360141	0.0252231	0.34	0.00857584	#N/A	#N/A	1778.18
YKL026C	GPX1	0.0702779	#N/A	0.83	#N/A	#N/A	#N/A	1778.54
YBR179C	FZO1	0.0736624	0.0271428	0.3	0.00814285	#N/A	0.00387904	1779.58
YCL016C	DCC1	0.0886145	0.0774327	0.94	0.0727868	#N/A	0.000982182	1781.05
YOL062C	APM4	0.181358	0.0644116	3.01	0.193879	#N/A	0.000746098	1781.36
YGL259W	YPS5	#N/A	#N/A	0.34	#N/A	#N/A	#N/A	1781.59
YML098W	TAF13	0.0526088	0.0475719	#N/A	#N/A	#N/A	0.00163655	1782.17
YDR420W	HKR1	0.142755	#N/A	2.54	#N/A	#N/A	#N/A	1782.86
YDR197W	CBS2	0.0995112	#N/A	#N/A	#N/A	#N/A	#N/A	1783.97
YDL098C	SNU23	0.100729	0.0263876	#N/A	#N/A	#N/A	0.00163159	1784.67
YOR329C	SCD5	0.116446	0.0365663	1.35	0.0493645	#N/A	#N/A	1784.9
YNL097C	PHO23	0.175759	0.0510173	0.52	0.026529	#N/A	0.00135491	1785.81
YIL003W	CFD1	0.124286	#N/A	0.92	#N/A	#N/A	0.00251425	1787.07
YKL018C-A	YKL018C-A	0.117352	#N/A	#N/A	#N/A	#N/A	0.00127644	1791.66
YGR127W	YGR127W	#N/A	0.00975135	2.51	0.0244759	#N/A	0.000950771	1791.84
YIL009C-A	EST3	0.0485091	0.0420302	#N/A	#N/A	#N/A	#N/A	1791.94
YCR024C	SLM5	0.054844	0.0210729	0.39	0.00821844	#N/A	0.00121563	1792.71
YLR459W	GAB1	#N/A	0.0517935	5.42	0.280721	#N/A	#N/A	1794.24
YHR209W	CRG1	0.0435176	0.0145465	2.44	0.0354935	#N/A	0.000228369	1794.42
YNL020C	ARK1	#N/A	0.0375757	1.06	0.0398302	#N/A	0.00124534	1795.44
YLR385C	SWC7	0.0820219	#N/A	0.19	#N/A	#N/A	0.00106378	1796.49
YBR223C	TDP1	0.0751719	0.0201559	0.75	0.0151169	#N/A	0.00167997	1797.36
YBL086C	YBL086C	0.0805146	0.0449464	0.74	0.0332603	#N/A	0.00265723	1798.61
YNL221C	POP1	0.207402	0.025089	#N/A	#N/A	#N/A	#N/A	1799.26
YOR377W	ATF1	0.115096	0.042604	2.88	0.122699	#N/A	0.000425167	1799.65
YKL015W	PUT3	0.0524266	0.063735	0.38	0.0242193	#N/A	#N/A	1799.84
YPL256C	CLN2	0.137278	#N/A	1.31	#N/A	#N/A	#N/A	1801
YDL090C	RAM1	#N/A	0.068515	0.75	0.0513862	#N/A	0.00164841	1801.52
YIL067C	YIL067C	0.0958804	0.0426206	3.21	0.136812	#N/A	#N/A	1801.92
YNL333W	SNZ2	#N/A	0.0723564	#N/A	#N/A	#N/A	#N/A	1802.49
YMR209C	YMR209C	0.0870204	0.0298694	2.69	0.0803488	#N/A	0.00110456	1804
YML053C	YML053C	0.0799775	0.0531223	2.34	0.124306	#N/A	#N/A	1804.02
YGR271W	SLH1	0.0744489	#N/A	0.95	#N/A	#N/A	0.00123016	1804.06
YAR008W	SEN34	0.0281434	0.0524144	0.55	0.0288279	#N/A	0.000665145	1806.27
YBR235W	VHC1	0.0953457	0.0714485	2.14	0.1529	#N/A	0.00116872	1806.57
YLR306W	UBC12	0.0731741	0.0155677	1.41	0.0219505	#N/A	0.00120572	1808.9
YDL207W	GLE1	0.147336	0.119129	2.27	0.270423	#N/A	0.00140205	1811.03
YDR283C	GCN2	#N/A	#N/A	0.4	#N/A	#N/A	0.00103957	1811.62
YNL046W	YNL046W	0.227838	0.0494484	6.5	0.321415	#N/A	#N/A	1812.76
YJL084C	ALY2	#N/A	#N/A	0.98	#N/A	#N/A	0.00153561	1813.39
YLL006W	MMM1	0.0487731	#N/A	1.93	#N/A	#N/A	#N/A	1815.03
YDR146C	SWI5	0.0863067	0.0897902	1.21	0.108646	#N/A	0.0259012	1815.33
YML005W	TRM12	0.0576848	0.0142327	0.99	0.0140904	#N/A	#N/A	1815.93
YPL255W	BBP1	0.115833	0.143241	0.6	0.0859444	#N/A	0.000965017	1816.02
YPL064C	CWC27	0.212544	0.0458907	0.71	0.0325824	#N/A	0.0010903	1819.1
YOR227W	HER1	#N/A	0.0404317	#N/A	#N/A	#N/A	0.00124074	1819.4
YDR006C	SOK1	0.165772	0.0201099	#N/A	#N/A	0.958803	#N/A	1819.53
YJL133W	MRS3	#N/A	#N/A	3.06	#N/A	#N/A	#N/A	1821.25
YDR359C	EAF1	0.125582	0.0575542	0.71	0.0408635	#N/A	0.00163476	1821.26
YDR108W	TRS85	0.0600625	0.0285545	0.75	0.0214159	#N/A	0.00115249	1822.03
YMR171C	EAR1	#N/A	#N/A	3.37	#N/A	#N/A	0.00226273	1822.71
YEL018W	EAF5	0.211875	0.031572	1.29	0.0407279	#N/A	0.00113402	1822.95
YGL180W	ATG1	0.0492738	#N/A	0.23	#N/A	#N/A	0.000345338	1822.97
YMR289W	ABZ2	0.108759	0.0662494	1.58	0.104674	#N/A	#N/A	1824.54
YDR316W	OMS1	0.167646	0.0345571	0.46	0.0158963	#N/A	0.00149859	1825.1
YBL067C	UBP13	0.105625	0.0675864	2.58	0.174373	#N/A	0.00119358	1826.06
YKL134C	OCT1	0.081609	0.0546016	#N/A	#N/A	#N/A	0.00176619	1828.62
YOL161C	PAU20	0.0247693	0.0512826	#N/A	#N/A	#N/A	#N/A	1828.99
YMR177W	MMT1	0.0982131	0.0509851	0.41	0.0209039	#N/A	#N/A	1829.14
YJR055W	HIT1	0.222906	0.032074	1.01	0.0323947	#N/A	0.00138732	1829.3
YKL101W	HSL1	0.133192	0.0315076	3.92	0.12351	#N/A	0.0119105	1829.41
YBR271W	EFM2	0.0750522	0.0585531	3.37	0.197324	#N/A	#N/A	1830.37
YLR237W	THI7	0.0466216	0.0226041	2.17	0.0490509	#N/A	0.011751	1832.36
YDR357C	CNL1	#N/A	#N/A	8.43	#N/A	#N/A	#N/A	1833.22
YBL074C	AAR2	0.0769946	0.0342777	0.26	0.00891221	#N/A	0.00129697	1833.71
YEL067C	YEL067C	0.0263516	0.0231122	0.25	0.00577805	#N/A	#N/A	1835
YNL291C	MID1	0.0513092	0.0774509	0.71	0.0549901	#N/A	0.00239818	1835.09
YLR211C	ATG38	0.0647048	0.0412621	0.29	0.011966	#N/A	0.00223292	1835.71
YOL072W	THP1	0.0990645	0.0182868	#N/A	#N/A	#N/A	0.00150437	1835.82
YDL089W	NUR1	0.0386761	0.0302045	0.55	0.0166125	#N/A	0.00150418	1838.87
YBL104C	SEA4	0.0431177	#N/A	0.59	#N/A	#N/A	0.00079401	1840.4
YLR108C	YLR108C	0.149294	0.021606	0.63	0.0136118	#N/A	0.00358969	1843.26
YLL066C	YLL066C	#N/A	0.223274	#N/A	#N/A	#N/A	#N/A	1843.47
YCR042C	TAF2	0.0380222	#N/A	1.48	#N/A	#N/A	0.0023193	1844.23
YDR282C	MRX10	0.0389898	0.0223439	0.3	0.00670316	#N/A	#N/A	1844.63
YIL077C	YIL077C	0.115965	0.0363542	1.08	0.0392625	#N/A	0.00142123	1845.59
YAL032C	PRP45	#N/A	0.0220687	0.97	0.0214066	#N/A	0.00238857	1846.15
YHR110W	ERP5	0.0699035	0.0343179	#N/A	#N/A	#N/A	0.00164431	1846.62
YOL113W	SKM1	0.0774814	0.0361721	0.42	0.0151923	#N/A	#N/A	1847.71
YML096W	YML096W	0.0978337	0.0490095	0.88	0.0431283	#N/A	0.00154004	1848.12
YEL077C	YEL077C	0.127713	0.117217	0.46	0.0539198	#N/A	#N/A	1848.76
YGR216C	GPI1	#N/A	0.0370045	0.65	0.0240529	#N/A	#N/A	1851.46
YGR247W	CPD1	0.0865974	0.018724	#N/A	#N/A	#N/A	#N/A	1851.96
YMR056C	AAC1	0.0697172	0.100515	0.83	0.0834276	#N/A	#N/A	1852.68
YDR208W	MSS4	0.192434	#N/A	0.59	#N/A	#N/A	0.00324961	1852.83
YOR244W	ESA1	0.117162	0.0453319	1.4	0.0634647	#N/A	0.000860479	1853.89
YDR216W	ADR1	0.0342095	0.0148099	0.28	0.00414677	#N/A	0.00453604	1853.92
YMR268C	PRP24	0.075933	#N/A	0.77	#N/A	#N/A	0.000765897	1854.45
YOR038C	HIR2	0.0799557	0.0251857	0.64	0.0161188	#N/A	0.00139743	1854.56
YHR129C	ARP1	0.0666072	0.0295959	0.91	0.0269322	#N/A	#N/A	1855.19
YIL140W	AXL2	0.0486668	0.0308494	1.1	0.0339344	#N/A	0.00676395	1859.02
YLR080W	EMP46	0.0173346	0.018959	0.28	0.00530851	#N/A	0.000853062	1861.45
YNL073W	MSK1	0.107369	0.0524308	1.8	0.0943755	#N/A	0.000702275	1861.7
YMR020W	FMS1	0.118839	0.0195345	2.53	0.0494222	#N/A	#N/A	1862.64
YOR076C	SKI7	0.0396278	0.0416669	0.32	0.0133334	#N/A	0.00176796	1864.41
YIL144W	NDC80	#N/A	0.0215735	0.36	0.00776646	#N/A	0.00367535	1865.56
YOL101C	IZH4	0.0606294	0.00806527	#N/A	#N/A	#N/A	#N/A	1866.7
YFR021W	ATG18	0.141972	#N/A	1.14	#N/A	#N/A	0.00115603	1866.79
YNR010W	CSE2	0.227595	0.0154743	1.71	0.026461	#N/A	0.00175995	1867.43
YNL224C	SQS1	0.123309	#N/A	0.54	#N/A	#N/A	0.00201964	1868
YDL059C	RAD59	#N/A	#N/A	1.18	#N/A	#N/A	#N/A	1868.29
YJR100C	AIM25	0.0765221	0.0278025	0.44	0.0122331	#N/A	0.00137385	1868.75
YDR111C	ALT2	0.08699	#N/A	1.01	#N/A	#N/A	0.00218366	1869.49
YER113C	TMN3	0.0995787	#N/A	1.12	#N/A	#N/A	0.00126612	1870.5
YBR119W	MUD1	0.154432	0.0322362	0.56	0.0180523	#N/A	0.00106338	1870.99
YOR081C	TGL5	#N/A	0.0460645	1.2	0.0552774	#N/A	0.00542117	1871.01
YBR173C	UMP1	0.431669	0.0332974	7.97	0.26538	#N/A	0.0281557	1871.39
YPL124W	SPC29	0.0534713	0.0724576	0.37	0.0268093	#N/A	#N/A	1874.1
YFR055W	IRC7	#N/A	0.0657094	2.84	0.186615	#N/A	#N/A	1875.06
YGR102C	GTF1	0.0680514	0.0209933	2.02	0.0424065	#N/A	0.00276109	1875.77
YMR037C	MSN2	0.105563	0.0445279	1.05	0.0467543	0.792381	0.00180363	1875.85
YBL095W	MRX3	0.167274	0.0264457	0.85	0.0224789	#N/A	#N/A	1876.24
YNL093W	YPT53	#N/A	#N/A	0.55	#N/A	#N/A	#N/A	1877.31
YBL081W	YBL081W	#N/A	0.111474	6.17	0.687793	#N/A	0.00457353	1878.2
YDR140W	MTQ2	0.107318	0.0395331	1.42	0.0561371	#N/A	0.00146285	1878.58
YJL031C	BET4	0.161731	#N/A	1.03	#N/A	#N/A	0.00101079	1879.72
YBR103W	SIF2	0.134162	0.0702486	0.56	0.0393392	#N/A	0.00203297	1880.6
YJL062W	LAS21	0.0573612	#N/A	#N/A	#N/A	#N/A	0.00185965	1881.26
YPL007C	TFC8	0.0933036	0.0277385	1.07	0.0296802	#N/A	0.00130513	1882.02
YDR419W	RAD30	0.0583196	#N/A	0.62	#N/A	#N/A	#N/A	1882.79
YHR144C	DCD1	0.141647	#N/A	1.19	#N/A	#N/A	0.000979849	1883.35
YNL225C	CNM67	0.09485	0.0269995	#N/A	#N/A	#N/A	#N/A	1883.81
YDR512C	EMI1	0.0799504	0.034513	0.29	0.0100088	#N/A	#N/A	1883.97
YDR528W	HLR1	0.0553688	0.0511457	0.82	0.0419395	#N/A	#N/A	1886.3
YDR464W	SPP41	#N/A	#N/A	0.48	#N/A	#N/A	0.003314	1886.92
YPL097W	MSY1	#N/A	0.0232675	0.86	0.02001	#N/A	#N/A	1887.27
YBR131W	CCZ1	0.0415923	0.0326462	0.38	0.0124055	#N/A	#N/A	1889.85
YDR326C	YSP2	0.185746	#N/A	0.6	#N/A	#N/A	0.00453549	1890.4
YMR159C	ATG16	#N/A	#N/A	0.28	#N/A	#N/A	0.00208092	1890.78
YJL073W	JEM1	0.063208	#N/A	0.63	#N/A	#N/A	0.00143197	1893.23
YDR329C	PEX3	0.0617288	#N/A	0.94	#N/A	#N/A	0.00136223	1893.38
YJL006C	CTK2	0.0509905	0.04309	0.84	0.0361956	#N/A	0.00203271	1893.41
YMR293C	HER2	0.0439367	0.024186	0.5	0.012093	#N/A	0.00148167	1893.82
YMR182C	RGM1	0.157397	0.0466701	#N/A	#N/A	#N/A	#N/A	1895.01
YKL203C	TOR2	0.0871677	#N/A	#N/A	#N/A	#N/A	0.00128697	1896.14
YMR240C	CUS1	0.15829	0.0160957	0.59	0.00949647	#N/A	0.00123226	1897.24
YHR139C	SPS100	#N/A	#N/A	0.22	#N/A	#N/A	#N/A	1897.49
YDR005C	MAF1	0.159412	#N/A	#N/A	#N/A	#N/A	0.00170238	1898.27
YDR115W	MRX14	0.17666	0.0348505	#N/A	#N/A	#N/A	#N/A	1899.33
YOR353C	SOG2	0.12018	0.0268851	0.18	0.00483932	#N/A	0.00107625	1900.18
YMR042W	ARG80	0.25006	0.025301	1.41	0.0356744	#N/A	0.00383013	1900.98
YPL132W	COX11	0.0728508	0.0185744	1.11	0.0206176	#N/A	0.0013053	1902
YLR254C	NDL1	0.12049	0.0311795	1.48	0.0461457	#N/A	#N/A	1902.41
YKR030W	GMH1	0.0649839	0.0211297	7.53	0.159107	#N/A	#N/A	1904.42
YOR028C	CIN5	0.0445303	#N/A	0.41	#N/A	#N/A	0.0177547	1905.13
YBR280C	SAF1	#N/A	#N/A	0.54	#N/A	#N/A	0.00227651	1905.89
YKL197C	PEX1	0.158693	0.0220319	0.57	0.0125582	#N/A	0.00152976	1906.49
YJL198W	PHO90	0.115869	0.0784615	1.61	0.126323	#N/A	0.00467236	1907.3
YBL111C	YBL111C	#N/A	#N/A	#N/A	#N/A	#N/A	#N/A	1909.35
YDR363W	ESC2	#N/A	#N/A	1.13	#N/A	#N/A	0.000937475	1911.12
YKL092C	BUD2	0.122651	0.025239	0.22	0.00555259	#N/A	0.00128571	1911.42
YPR079W	MRL1	0.180284	0.0245878	0.42	0.0103269	#N/A	0.00309435	1914.27
YER040W	GLN3	0.0689963	0.0446968	1	0.0446968	#N/A	0.00203563	1915.03
YKL086W	SRX1	#N/A	0.0132178	1.57	0.020752	#N/A	#N/A	1915.66
YPR115W	RGC1	0.135705	#N/A	0.35	#N/A	#N/A	0.00162294	1916.21
YMR078C	CTF18	0.10414	#N/A	0.74	#N/A	#N/A	0.00188131	1916.75
YGR278W	CWC22	0.101301	0.0217696	0.33	0.00718396	#N/A	0.000426808	1917.69
YLR373C	VID22	0.0603312	0.0332933	0.91	0.0302969	#N/A	0.00101513	1920.28
YLR077W	FMP25	0.146464	#N/A	0.81	#N/A	#N/A	0.00131617	1920.59
YPL283C	YRF1-7	#N/A	#N/A	#N/A	#N/A	#N/A	#N/A	1922.6
YGL035C	MIG1	0.16228	0.0461979	5.91	0.27303	#N/A	0.0031108	1923.43
YDL001W	RMD1	0.0692076	0.0551326	0.46	0.025361	#N/A	0.000776532	1923.48
YOR009W	TIR4	0.0164933	#N/A	#N/A	#N/A	#N/A	#N/A	1924.55
YER054C	GIP2	#N/A	#N/A	0.41	#N/A	#N/A	#N/A	1925.08
YCL029C	BIK1	0.151084	0.0482987	0.88	0.0425029	#N/A	0.000999938	1926.8
YKR075C	YKR075C	#N/A	#N/A	2.73	#N/A	#N/A	#N/A	1927.5
YOL081W	IRA2	0.0883018	0.0159612	1.43	0.0228244	#N/A	0.0014431	1928.51
YPR047W	MSF1	#N/A	#N/A	0.53	#N/A	#N/A	0.00169029	1928.56
YGL250W	RMR1	0.0426995	#N/A	1.67	#N/A	#N/A	#N/A	1930.51
YGL010W	MPO1	0.0481811	0.0176121	1.04	0.0183166	#N/A	#N/A	1930.94
YIL095W	PRK1	0.0581211	0.0355271	0.73	0.0259348	#N/A	0.00259024	1931.18
YEL005C	VAB2	0.050088	0.0171055	#N/A	#N/A	#N/A	#N/A	1931.68
YNL126W	SPC98	0.0501444	0.0614586	0.33	0.0202813	#N/A	0.00102137	1931.87
YMR132C	JLP2	0.0702969	#N/A	1.86	#N/A	#N/A	0.000369686	1934.63
YOL119C	MCH4	0.0746861	#N/A	1.19	#N/A	#N/A	#N/A	1936.81
YEL009C	GCN4	1.36308	0.0363703	41.44	1.50718	#N/A	#N/A	1937.33
YHL009C	YAP3	0.0714231	0.0239902	1.89	0.0453415	0.717154	0.0040268	1938.65
YGR142W	BTN2	0.611387	0.0127668	#N/A	#N/A	#N/A	#N/A	1939.45
YLR299W	ECM38	0.124766	0.0388626	0.73	0.0283697	#N/A	0.00232807	1940.19
YBR107C	IML3	0.111137	0.0689301	#N/A	#N/A	#N/A	#N/A	1940.29
YLL043W	FPS1	0.135286	0.0394341	2.03	0.0800512	#N/A	0.00416898	1941.01
YJR097W	JJJ3	0.0539306	0.0345902	0.96	0.0332066	#N/A	#N/A	1941.04
YPL045W	VPS16	0.0937418	0.0327249	0.16	0.00523598	#N/A	0.000958725	1943.08
YIR021W	MRS1	0.098382	#N/A	2.38	#N/A	#N/A	#N/A	1945.55
YLR115W	CFT2	0.082799	0.0940601	0.82	0.0771293	#N/A	0.00113119	1950.49
YBR259W	YBR259W	#N/A	0.0513059	1.2	0.0615671	#N/A	#N/A	1950.67
YNL336W	COS1	#N/A	0.0326539	2.36	0.0770633	#N/A	#N/A	1951.4
YML011C	RAD33	0.0585393	0.0277732	2.15	0.0597124	#N/A	0.00224145	1952.41
YOL044W	PEX15	0.115492	0.0320455	0.78	0.0249955	#N/A	#N/A	1954.65
YHR096C	HXT5	0.0623414	0.00894016	0.19	0.00169863	#N/A	#N/A	1959.45
YCR095C	OCA4	#N/A	0.0490389	0.77	0.0377599	#N/A	0.000397004	1962.45
YLR088W	GAA1	0.07325	0.0334345	1.02	0.0341031	#N/A	0.00122942	1963.05
YNR039C	ZRG17	0.078903	0.0479407	4.4	0.210939	#N/A	#N/A	1968.27
YDR066C	RTR2	#N/A	0.0261549	0.53	0.0138621	#N/A	#N/A	1971.39
YDR227W	SIR4	0.106596	0.037884	#N/A	#N/A	#N/A	0.00260039	1971.9
YNL298W	CLA4	0.135472	0.0572985	2.67	0.152987	#N/A	0.002	1972.01
YOR058C	ASE1	0.0970208	0.0672423	0.63	0.0423626	#N/A	0.000161529	1972.67
YHR186C	KOG1	0.0750248	0.0447209	0.61	0.0272798	#N/A	0.000734831	1974.29
YNL194C	YNL194C	0.0362159	#N/A	0.36	#N/A	#N/A	#N/A	1979.2
YGL254W	FZF1	0.157803	0.0363082	0.76	0.0275942	#N/A	0.00171576	1979.36
YLR326W	YLR326W	0.0394545	0.0171563	1.11	0.0190435	#N/A	0.00135294	1980.15
YDR301W	CFT1	0.0863211	#N/A	0.5	#N/A	#N/A	0.000947159	1981.27
YGR013W	SNU71	0.160397	#N/A	0.64	#N/A	#N/A	0.00152986	1982.39
YJL147C	MRX5	0.0738149	0.0228614	0.37	0.00845872	#N/A	0.00356254	1983.48
YER084W	YER084W	#N/A	0.0950631	0.12	0.0114076	#N/A	#N/A	1983.76
YOL011W	PLB3	0.178523	#N/A	#N/A	#N/A	#N/A	0.0074463	1984.2
YGL083W	SCY1	0.0860333	0.0859106	0.72	0.0618556	#N/A	0.00138311	1984.82
YPR179C	HDA3	#N/A	0.0294394	0.37	0.0108926	#N/A	0.00131856	1985.33
YMR069W	NAT4	0.173473	#N/A	0.32	#N/A	#N/A	#N/A	1985.52
YMR163C	INP2	#N/A	#N/A	0.28	#N/A	#N/A	#N/A	1986.51
YGR161C	RTS3	0.226846	0.0163313	1.42	0.0231904	#N/A	#N/A	1986.96
YGL155W	CDC43	0.0635557	0.0626765	0.98	0.0614229	#N/A	0.00115664	1987.41
YHL025W	SNF6	0.248801	0.030954	4.04	0.125054	#N/A	0.00119812	1987.45
YOR393W	ERR1	#N/A	0.00454869	#N/A	#N/A	#N/A	#N/A	1990.56
YGR133W	PEX4	0.084758	0.0228612	1.04	0.0237757	#N/A	#N/A	1991.78
YKL139W	CTK1	0.112294	0.0227221	0.86	0.019541	#N/A	0.0595794	1996.04
YOR342C	YOR342C	0.149408	0.047106	15.52	0.731085	#N/A	0.0205731	1996.55
YGL117W	YGL117W	0.0891085	0.0200294	0.88	0.0176258	#N/A	0.000641073	1999.02
YER101C	AST2	0.0465439	#N/A	0.72	#N/A	#N/A	0.00107059	2001.88
YDR307W	PMT7	0.0550236	#N/A	1.03	#N/A	#N/A	#N/A	2002.02
YDR379W	RGA2	#N/A	0.0342322	0.34	0.011639	#N/A	0.00167594	2002.08
YBR042C	CST26	#N/A	0.0621506	2.59	0.16097	#N/A	0.000961612	2002.3
YOL146W	PSF3	0.0882748	#N/A	0.57	#N/A	#N/A	0.000875584	2002.47
YNL091W	NST1	0.177685	0.0321465	1.13	0.0363255	#N/A	0.00166544	2002.58
YFR005C	SAD1	0.074109	0.0348057	#N/A	#N/A	#N/A	0.00164251	2002.83
YPL244C	HUT1	0.164955	0.0745637	3.94	0.293781	#N/A	#N/A	2003.52
YPR013C	CMR3	0.152712	0.0338761	0.84	0.0284559	#N/A	#N/A	2004.31
YPR082C	DIB1	#N/A	0.0317726	1.38	0.0438461	#N/A	#N/A	2004.41
YJR005W	APL1	0.112934	0.109826	1.46	0.160347	#N/A	0.00104637	2004.76
YER127W	LCP5	#N/A	0.0628813	2.15	0.135195	1.39593	0.00105461	2006.19
YML091C	RPM2	0.0803485	#N/A	0.4	#N/A	#N/A	#N/A	2006.3
YLR119W	SRN2	0.0609216	0.0434793	0.49	0.0213049	#N/A	0.000910317	2006.54
YDL008W	APC11	0.173894	0.0112066	2.35	0.0263356	#N/A	0.0077879	2006.94
YJR031C	GEA1	0.0607209	0.0342804	0.78	0.0267387	#N/A	0.00139266	2009.69
YDR479C	PEX29	0.120867	0.0156564	0.29	0.00454036	#N/A	#N/A	2012.16
YPL123C	RNY1	0.0943091	#N/A	#N/A	#N/A	#N/A	0.000690933	2013.82
YDR485C	VPS72	0.15223	#N/A	0.5	#N/A	#N/A	0.000427253	2014.44
YMR316W	DIA1	#N/A	#N/A	4.97	#N/A	#N/A	#N/A	2015.54
YML114C	TAF8	0.156381	0.0484341	2.87	0.139006	#N/A	0.00123836	2015.85
YPL180W	TCO89	0.114769	#N/A	0.51	#N/A	#N/A	0.00163255	2016.06
YER104W	RTT105	0.0608069	0.00817609	0.7	0.00572326	#N/A	#N/A	2016.21
YKL189W	HYM1	0.0567227	0.0402793	0.42	0.0169173	#N/A	0.00110957	2016.28
YHR103W	SBE22	#N/A	0.0517224	1.79	0.0925831	#N/A	0.00494782	2016.3
YNL022C	RCM1	#N/A	0.090476	1.42	0.128476	#N/A	0.00154135	2016.83
YCR105W	ADH7	#N/A	#N/A	0.24	#N/A	#N/A	#N/A	2019.66
YJR001W	AVT1	0.104715	0.0768058	6.36	0.488485	#N/A	#N/A	2022.64
YJL146W	IDS2	0.0820775	#N/A	0.39	#N/A	#N/A	0.00127554	2026.5
YER018C	SPC25	0.425988	0.0426376	#N/A	#N/A	#N/A	#N/A	2028.42
YJL019W	MPS3	0.129684	0.0444464	0.8	0.0355571	#N/A	0.00169014	2028.43
YLR289W	GUF1	0.0835647	0.0336518	0.18	0.00605732	#N/A	0.00330795	2031.41
YML111W	BUL2	#N/A	0.0325235	#N/A	#N/A	#N/A	0.00208896	2031.89
YLR020C	YEH2	0.0903471	0.0753702	1.27	0.0957201	#N/A	0.00168116	2032.96
YAL014C	SYN8	0.176694	0.0357439	3.31	0.118312	#N/A	0.00233293	2033.67
YOR077W	RTS2	0.0838352	#N/A	0.47	#N/A	#N/A	#N/A	2034.74
YOL023W	IFM1	#N/A	0.0334685	1.16	0.0388235	#N/A	0.00135563	2035.16
YBR290W	BSD2	0.221301	#N/A	1.85	#N/A	#N/A	#N/A	2036.2
YDR279W	RNH202	0.148372	#N/A	0.7	#N/A	#N/A	0.00118361	2037.97
YBR238C	YBR238C	0.264636	0.0271534	1.31	0.035571	#N/A	0.00692491	2039.75
YPR008W	HAA1	0.1932	0.0454297	0.72	0.0327094	#N/A	0.00149008	2039.83
YBR132C	AGP2	#N/A	0.0178549	0.37	0.0066063	#N/A	#N/A	2040.36
YBR197C	YBR197C	0.217995	0.0328566	1.82	0.059799	#N/A	0.00236992	2041.12
YNL250W	RAD50	#N/A	0.0310825	0.28	0.00870309	#N/A	0.00150016	2042.3
YKL155C	RSM22	0.141288	0.0515094	1.15	0.0592358	#N/A	0.00288094	2042.78
YDR494W	RSM28	0.127242	0.0949874	#N/A	#N/A	#N/A	0.002558	2043.03
YHR115C	DMA1	0.0983934	0.0409214	1.01	0.0413307	#N/A	0.00938863	2044.73
YDR364C	CDC40	#N/A	#N/A	0.98	#N/A	#N/A	#N/A	2045.06
YPR075C	OPY2	0.161176	0.042204	2.85	0.120281	4.67625	0.00573995	2045.5
YOR269W	PAC1	0.109693	0.0203655	0.42	0.00855349	#N/A	#N/A	2046.02
YHR154W	RTT107	0.0710191	#N/A	0.58	#N/A	#N/A	0.00157152	2047.45
YPR175W	DPB2	0.117608	0.0595387	0.59	0.0351278	#N/A	0.00102494	2049.76
YJR039W	YJR039W	0.0421818	#N/A	0.12	#N/A	#N/A	#N/A	2050.35
YDR422C	SIP1	0.110717	0.036102	2.81	0.101447	#N/A	0.00210819	2051.83
YPR107C	YTH1	#N/A	#N/A	0.7	#N/A	#N/A	0.00159843	2052.36
YDR067C	OCA6	0.0859249	0.0270672	0.89	0.0240898	#N/A	0.000789328	2052.36
YNL283C	WSC2	#N/A	0.0792403	3.27	0.259116	#N/A	#N/A	2052.5
YGR198W	YPP1	#N/A	0.0486146	1.35	0.0656297	#N/A	0.00121711	2052.73
YDL175C	AIR2	0.17831	0.0175018	0.43	0.00752577	#N/A	0.00288748	2052.79
YPL181W	CTI6	0.239805	#N/A	0.83	#N/A	#N/A	0.00389535	2055.55
YNL095C	YNL095C	0.104491	0.0490631	0.93	0.0456287	#N/A	#N/A	2057.61
YDR027C	VPS54	0.0683511	0.0193843	#N/A	#N/A	#N/A	0.000927653	2057.68
YOR054C	VHS3	0.110406	0.0306539	0.39	0.011955	#N/A	0.00178682	2059.43
YBR182C	SMP1	#N/A	#N/A	1.1	#N/A	#N/A	#N/A	2060.6
YOR371C	GPB1	0.113422	#N/A	0.55	#N/A	#N/A	0.00156942	2062.02
YNL305C	BXI1	0.0878055	0.014573	5.38	0.0784026	#N/A	#N/A	2063.17
YNL176C	TDA7	0.09767	#N/A	2.46	#N/A	#N/A	#N/A	2064.07
YGL060W	YBP2	0.0444726	0.0440783	0.93	0.0409928	#N/A	0.00121415	2064.45
YNL261W	ORC5	#N/A	0.0309052	1.21	0.0373953	#N/A	0.00154647	2064.53
YDR407C	TRS120	0.0463431	0.0462308	#N/A	#N/A	#N/A	0.00116919	2067.56
YGL126W	SCS3	#N/A	0.0123539	4.33	0.0534925	#N/A	#N/A	2069.33
YPR140W	TAZ1	0.0998951	0.0230282	0.53	0.012205	#N/A	0.00219751	2069.81
YJL170C	ASG7	0.0644257	0.00939642	#N/A	#N/A	#N/A	#N/A	2071.43
YGL003C	CDH1	#N/A	0.0554308	0.69	0.0382473	#N/A	#N/A	2072.64
YCL005W	LDB16	0.0865113	0.0799079	#N/A	#N/A	#N/A	#N/A	2072.74
YLR136C	TIS11	0.163909	0.0277008	1.79	0.0495845	#N/A	#N/A	2073.56
YLR191W	PEX13	0.0809461	0.0411367	1.31	0.053889	0.251942	0.00340135	2074.11
YBR246W	RRT2	0.046971	0.0454356	2.74	0.124493	#N/A	0.0013919	2076.28
YIL084C	SDS3	0.21337	0.0300833	0.55	0.0165458	#N/A	#N/A	2076.38
YLL062C	MHT1	0.0188175	#N/A	0.57	#N/A	9.06781	0.00111583	2078.36
YML032C	RAD52	0.20648	0.0463548	0.85	0.0394016	#N/A	0.00172008	2079.03
YDL044C	MTF2	0.150649	0.0420081	0.62	0.026045	#N/A	0.00187629	2080.13
YIL131C	FKH1	0.513137	0.0310458	0.62	0.0192484	#N/A	0.00284065	2080.91
YBL049W	MOH1	0.0893533	#N/A	1.05	#N/A	#N/A	#N/A	2081.12
YNL199C	GCR2	0.123588	0.0500163	0.67	0.0335109	#N/A	0.00116385	2081.62
YNL227C	JJJ1	0.0971883	#N/A	0.42	#N/A	#N/A	0.00129407	2082.48
YKL144C	RPC25	#N/A	0.0560293	1.87	0.104775	#N/A	0.00140561	2084.45
YKR087C	OMA1	0.188065	0.045669	2.01	0.0917947	#N/A	#N/A	2086.6
YDL156W	CMR1	#N/A	#N/A	0.49	#N/A	#N/A	0.0018134	2086.72
YOL107W	YOL107W	0.102442	#N/A	#N/A	#N/A	#N/A	#N/A	2088.37
YLR090W	XDJ1	0.174923	0.0290371	1.54	0.0447171	#N/A	0.0014301	2088.53
YOR075W	UFE1	0.166936	#N/A	0.59	#N/A	#N/A	0.00276759	2090.27
YGR112W	SHY1	#N/A	#N/A	0.98	#N/A	#N/A	#N/A	2090.27
YAL001C	TFC3	0.0940812	0.0258906	1.47	0.0380592	#N/A	0.00166769	2090.45
YGR028W	MSP1	0.0775218	0.0480587	1.17	0.0562287	#N/A	0.00265638	2090.6
YPR111W	DBF20	0.0996797	#N/A	0.88	#N/A	#N/A	0.00125733	2091.21
YKR029C	SET3	0.0840513	0.0574589	0.4	0.0229836	#N/A	0.00193496	2092.6
YLR405W	DUS4	0.32582	0.0391843	0.76	0.0297801	#N/A	0.000908184	2094.39
YPL153C	RAD53	0.0642206	#N/A	0.26	#N/A	#N/A	0.00148548	2094.67
YPL163C	SVS1	0.136929	0.0805204	#N/A	#N/A	#N/A	#N/A	2094.96
YGL159W	YGL159W	#N/A	0.0281259	#N/A	#N/A	#N/A	0.00110724	2095.51
YNL124W	NAF1	0.369956	0.0989096	0.65	0.0642913	#N/A	0.00198367	2096.09
YOL141W	PPM2	0.074461	#N/A	0.15	#N/A	#N/A	0.00172396	2097.06
YDR003W	RCR2	0.117863	0.0326363	2.11	0.0688627	#N/A	0.00448111	2097.25
YIL079C	AIR1	0.117643	#N/A	0.93	#N/A	#N/A	0.00185079	2098.54
YIL068C	SEC6	0.0966652	0.028483	0.42	0.0119629	#N/A	0.000870162	2100.5
YKR013W	PRY2	0.151801	0.0404134	#N/A	#N/A	1.12026	0.0253663	2101.36
YLR406C-A	YLR406C-A	#N/A	#N/A	#N/A	#N/A	#N/A	#N/A	2102.24
YOR291W	YPK9	0.0607289	0.0273575	1	0.0273575	#N/A	#N/A	2103.6
YNL193W	YNL193W	0.058883	#N/A	0.48	#N/A	#N/A	0.00129865	2105.02
YFR023W	PES4	#N/A	#N/A	0.16	#N/A	#N/A	#N/A	2105.76
YFR031C	SMC2	0.109367	#N/A	0.38	#N/A	#N/A	#N/A	2109.07
YGR075C	PRP38	0.0779506	#N/A	#N/A	#N/A	#N/A	0.00155295	2109.59
YJR102C	VPS25	0.0881309	0.0217932	0.64	0.0139477	#N/A	#N/A	2111.27
YLR021W	IRC25	0.100543	0.0207073	1.79	0.0370661	#N/A	0.00119212	2111.52
YGL116W	CDC20	#N/A	0.0710668	#N/A	#N/A	#N/A	#N/A	2114.34
YHR165C	PRP8	0.101322	#N/A	0.72	#N/A	#N/A	0.00181986	2115.5
YGR104C	SRB5	#N/A	0.0678243	1.45	0.0983453	#N/A	#N/A	2117.14
YER169W	RPH1	0.137205	0.0283922	0.62	0.0176032	#N/A	0.00174713	2117.23
YOR104W	PIN2	0.0730981	0.0475801	1.88	0.0894506	#N/A	#N/A	2117.42
YLL051C	FRE6	0.118335	0.042623	1.55	0.0660656	#N/A	#N/A	2117.48
YGL053W	PRM8	0.0820514	0.0368874	1.2	0.0442649	#N/A	0.0033131	2118.74
YBR216C	YBP1	0.0740097	0.0162164	0.65	0.0105407	#N/A	0.00114384	2120.1
YDR286C	YDR286C	#N/A	#N/A	#N/A	#N/A	#N/A	#N/A	2121.03
YPL006W	NCR1	#N/A	#N/A	#N/A	#N/A	#N/A	0.00189418	2122.03
YLR375W	STP3	0.228713	0.054738	8.18	0.447757	#N/A	0.00299714	2122.24
YDR222W	YDR222W	0.0607098	0.0241931	0.82	0.0198383	#N/A	0.00589325	2123.78
YLR006C	SSK1	0.0862761	0.0298729	1.05	0.0313666	#N/A	0.00143596	2126.85
YPL099C	INA17	0.117152	0.0251584	1.59	0.0400018	#N/A	0.0011857	2130.26
YGR252W	GCN5	0.19821	0.0347728	1.69	0.058766	#N/A	0.00151154	2131
YDL003W	MCD1	0.164172	0.0677808	0.86	0.0582915	0.876061	0.0146244	2132.32
YPR027C	YPR027C	#N/A	0.0177577	#N/A	#N/A	#N/A	#N/A	2134.89
YPL216W	YPL216W	#N/A	#N/A	0.43	#N/A	#N/A	#N/A	2135.23
YNL011C	YNL011C	0.053577	0.0110773	0.67	0.00742177	#N/A	0.00134396	2136.91
YLR071C	RGR1	0.154656	0.0491796	0.53	0.0260652	#N/A	0.000992963	2138.45
YBR254C	TRS20	0.145953	#N/A	#N/A	#N/A	#N/A	0.000794131	2138.96
YOR152C	ATG40	0.0329283	0.0155561	#N/A	#N/A	#N/A	#N/A	2141.73
YIL150C	MCM10	0.123913	0.0286786	1.09	0.0312596	#N/A	0.00100981	2141.85
YPL119C	DBP1	0.0890037	#N/A	0.19	#N/A	#N/A	0.000863965	2143.81
YGL161C	YIP5	0.110618	0.0392339	2.14	0.0839605	#N/A	0.00105136	2146.5
YLR393W	ATP10	0.0729327	0.0394875	0.77	0.0304053	#N/A	0.00169675	2146.71
YLL014W	EMC6	0.0975331	0.0298818	5.26	0.157178	#N/A	0.00120496	2147.88
YMR035W	IMP2	0.087934	#N/A	4.04	#N/A	#N/A	#N/A	2148.62
YNL309W	STB1	#N/A	#N/A	0.63	#N/A	#N/A	0.00228474	2150.22
YBR129C	OPY1	0.109332	0.02644	2.13	0.0563173	#N/A	#N/A	2150.62
YDR147W	EKI1	#N/A	#N/A	0.71	#N/A	#N/A	0.0019961	2152.96
YMR060C	SAM37	0.0921245	#N/A	0.95	#N/A	#N/A	0.00149547	2155.6
YOR297C	TIM18	0.0716721	0.0059408	#N/A	#N/A	#N/A	0.00172858	2155.99
YAL028W	FRT2	#N/A	0.0161925	0.19	0.00307658	#N/A	#N/A	2156.02
YBR152W	SPP381	0.118489	#N/A	#N/A	#N/A	#N/A	0.00163141	2157.13
YLR084C	RAX2	0.0784382	0.0313471	0.61	0.0191217	#N/A	#N/A	2159.09
YJL044C	GYP6	0.142233	0.0401914	2.18	0.0876173	#N/A	0.00154792	2159.43
YKL116C	PRR1	0.125056	#N/A	0.74	#N/A	#N/A	0.000856976	2159.5
YGR263C	SAY1	0.0489005	0.0265041	0.63	0.0166976	#N/A	0.00126172	2159.88
YBR296C	PHO89	#N/A	0.0335953	#N/A	#N/A	#N/A	#N/A	2160.09
YLR079W	SIC1	0.397562	0.0751093	5.2	0.390568	0.0129158	0.0190122	2160.79
YLR403W	SFP1	#N/A	0.0504363	1.01	0.0509406	#N/A	0.0043707	2162.68
YBR185C	MBA1	0.0653507	0.0305028	0.87	0.0265374	#N/A	0.00180762	2163.18
YIL040W	APQ12	#N/A	0.0264165	#N/A	#N/A	#N/A	0.00066589	2163.77
YML029W	USA1	0.126816	0.0344863	0.43	0.0148291	#N/A	0.00173091	2164.26
YFR008W	FAR7	0.0580078	#N/A	#N/A	#N/A	#N/A	0.00142398	2164.37
YOL048C	RRT8	#N/A	0.016216	#N/A	#N/A	#N/A	#N/A	2165.14
YDR143C	SAN1	0.197383	0.0463847	2.91	0.13498	#N/A	0.00347926	2165.43
YDR021W	FAL1	0.112757	0.0208365	1.02	0.0212532	#N/A	0.00122968	2165.78
YOR060C	SLD7	#N/A	0.0219342	0.53	0.0116251	#N/A	#N/A	2167.34
YPL016W	SWI1	0.0530986	0.0218445	0.83	0.0181309	#N/A	0.00165488	2168.44
YMR003W	AIM34	0.0413946	0.0417227	0.84	0.0350471	#N/A	#N/A	2168.89
YHR077C	NMD2	#N/A	0.04662	0.69	0.0321678	#N/A	0.000601705	2171.8
YNL223W	ATG4	0.0865839	#N/A	#N/A	#N/A	#N/A	#N/A	2172.56
YNL051W	COG5	#N/A	0.0217132	0.27	0.00586255	#N/A	0.00149473	2174.77
YOR035C	SHE4	0.0890657	0.0353324	0.6	0.0211995	#N/A	0.00151601	2175
YNL027W	CRZ1	0.0836849	0.0328436	1.99	0.0653589	#N/A	0.00142099	2178.41
YKR011C	YKR011C	0.0901217	0.0204834	0.83	0.0170012	#N/A	#N/A	2178.8
YDR004W	RAD57	0.0962377	#N/A	0.57	#N/A	#N/A	#N/A	2180.02
YPL214C	THI6	0.0845584	#N/A	1.88	#N/A	#N/A	#N/A	2181.07
YBL038W	MRPL16	#N/A	0.0522507	2.43	0.126969	#N/A	0.000379799	2182.17
YIL019W	FAF1	0.119961	0.0536812	1.71	0.0917948	#N/A	0.00456435	2182.82
YLR099W-A	MIM2	#N/A	#N/A	#N/A	#N/A	#N/A	#N/A	2185
YFR013W	IOC3	0.0849108	#N/A	1.78	#N/A	#N/A	#N/A	2185.12
YHL018W	YHL018W	0.271346	#N/A	0.73	#N/A	#N/A	#N/A	2185.71
YCL010C	SGF29	0.255685	0.0357983	1.37	0.0490436	#N/A	0.00178959	2185.84
YML133C	YML133C	#N/A	0.0669713	#N/A	#N/A	#N/A	#N/A	2187.22
YLL067C	YLL067C	#N/A	0.193479	#N/A	#N/A	#N/A	#N/A	2187.22
YOR161C	PNS1	0.0594281	0.00952604	1.93	0.0183852	#N/A	#N/A	2188.15
YGL133W	ITC1	0.152962	0.0166643	0.58	0.0096653	#N/A	0.00130298	2188.69
YBL054W	TOD6	#N/A	0.0446134	2.69	0.12001	#N/A	0.00350571	2188.78
YDR204W	COQ4	0.208588	0.00986695	1.5	0.0148004	#N/A	0.00137806	2189.16
YPL017C	IRC15	0.299021	0.0189545	0.34	0.00644453	#N/A	#N/A	2189.22
YOL042W	NGL1	0.116233	#N/A	1.4	#N/A	#N/A	0.00130409	2189.34
YGL017W	ATE1	0.0944752	0.0425332	0.79	0.0336013	#N/A	0.00287206	2190.21
YCR020C-A	MAK31	0.124039	#N/A	#N/A	#N/A	#N/A	0.00500057	2190.21
YDR448W	ADA2	0.206341	0.0479812	#N/A	#N/A	#N/A	#N/A	2191.06
YGL247W	BRR6	0.0622515	#N/A	1.29	#N/A	#N/A	#N/A	2195.3
YGR072W	UPF3	#N/A	0.0530453	0.84	0.044558	#N/A	0.00132023	2195.47
YML064C	TEM1	0.0916306	0.0565877	3.46	0.195794	#N/A	0.00421999	2201.4
YNL076W	MKS1	0.153487	0.0264356	0.85	0.0224703	#N/A	0.000757032	2201.5
YGR036C	CAX4	0.0897779	0.0503159	#N/A	#N/A	#N/A	#N/A	2201.68
YPR178W	PRP4	#N/A	#N/A	0.29	#N/A	#N/A	0.000998418	2202.14
YDR235W	PRP42	#N/A	0.0208754	1.58	0.0329831	#N/A	0.000805702	2203.61
YPR105C	COG4	0.0830576	0.042938	2	0.085876	#N/A	0.000933285	2207.89
YCR017C	CWH43	0.106909	#N/A	1.37	#N/A	#N/A	#N/A	2209.26
YLR063W	BMT6	0.22747	0.0203798	0.41	0.0083557	#N/A	0.00151566	2209.56
YBR233W	PBP2	0.0662547	#N/A	2.02	#N/A	#N/A	0.00204621	2210.78
YOR384W	FRE5	0.140166	0.0323371	0.52	0.0168153	#N/A	#N/A	2212
YDR319C	YFT2	0.121727	0.0158786	2.49	0.0395377	#N/A	#N/A	2213.08
YOR002W	ALG6	0.0875854	0.0507226	3.67	0.186152	#N/A	#N/A	2213.24
YOR250C	CLP1	0.0431179	0.0502761	3.33	0.167419	#N/A	0.000942807	2214.13
YLR298C	YHC1	0.146744	#N/A	1.04	#N/A	#N/A	0.00110375	2215.19
YKL023W	YKL023W	0.10647	0.0578225	1.59	0.0919378	#N/A	0.00123431	2216
[truncated: 3,861 more rows]
